# Supplementary material for: Transcriptional Silencing of 35S rDNA in Tragopogon porrifolius Correlates with Cytosine Methylation in Sequence-Specific Manner
Source: Int J Mol Sci. 2024 Jul 9;25(14):7540. doi: 10.3390/ijms25147540 (PMC11276851; doi:10.3390/ijms25147540)
Supplement: Supplementary file 1 [file ijms-25-07540-s001.zip]

Archive with 2 entries (2 files):
- Supplementary Materials 1_Figuress A1-A10; Tables A1, A2, A4..A8.pdf
- Supplementary Materials 2_Table S3.xlsx
