# Supplementary material for: Transcriptional Silencing of 35S rDNA in Tragopogon porrifolius Correlates with Cytosine Methylation in Sequence-Specific Manner
Source: Int J Mol Sci. 2024 Jul 9;25(14):7540. doi: 10.3390/ijms25147540 (PMC11276851; doi:10.3390/ijms25147540)
Supplement: Supplementary file 1 [file ijms-25-07540-s001.zip › Supplementary Materials 2_Table S3.xlsx]

## Sheet: 1. Figure S4B,C,E
Supplementary Table S9-sheet 1. Methylation of each cytosine in individual samples; differences betveen selected samples. Source data for Supplementary Fig. S4.
A. ETS2 region I_plus (G-rich) strand
cytosine		cytosine methylation (mC) in indicated rDNA variants [%](2)													[mC in S (por2)] - [mC in L (por2)] [%]									[mC in L (por2)] - [mC in S (por1-34)] [%]									[mC in S (por2)] - [mC in S (por1-34)] [%]
position(1)	motif	por2-134				por2-15				por2		por1-34		por1	leaf				root tips				seedlings	leaf				root tips				seedlings	leaf				root tips				seedlings
		leaf		root tips		leaf		root tips		seedlings		leaf	root tips	sedlings	por2-134	por2-15	por2		por2-134	por2-15	por2			por2-134	por2-15	por2		por2-134	por2-15	por2			por2-134	por2-15	por2		por2-134	por2-15	por2
		S [1011]	L [2062]	S [845]	L [1714]	S [1213]	L [2461]	S [1575]	L [3006]	S [771]	L [1565]	S [3093]	S [2906]	S [1598]			mean(3)	SD			mean(3)	SD				mean(3)	SD			mean(3)	SD				mean(3)	SD			mean(3)	SD
1	cga	98.12	97.62	96.33	94.69	98.35	97.28	97.97	95.64	98.96	96.42	94.89	91.33	92.87	0.5	1.07	0.785	0.285	1.64	2.33	1.985	0.345	2.54	2.73	2.39	2.56	0.17	3.36	4.31	3.835	0.475	3.55	3.23	3.46	3.345	0.115	5	6.64	5.82	0.82	6.09
27	cga	98.81	97.91	97.87	95.86	98.76	98.7	98.48	96.31	99.22	97.06	95.83	92.43	94.62	0.9	0.06	0.48	0.42	2.01	2.17	2.09	0.08	2.16	2.08	2.87	2.475	0.395	3.43	3.88	3.655	0.225	2.44	2.98	2.93	2.955	0.025	5.44	6.05	5.745	0.305	4.6
37	cga	94.46	98.64	94.32	97.43	93.73	98.78	93.71	97.27	93.13	98.34	96.64	94.87	96.37	-4.18	-5.05	-4.615	0.435	-3.11	-3.56	-3.335	0.225	-5.21	2	2.14	2.07	0.07	2.56	2.4	2.48	0.08	1.97	-2.18	-2.91	-2.545	0.365	-0.55	-1.16	-0.855	0.305	-3.24
40	cga	98.02	96.75	96.8	93.17	97.53	96.55	98.1	95.28	98.31	96.1	94.89	91.26	91.68	1.27	0.98	1.125	0.145	3.63	2.82	3.225	0.405	2.21	1.86	1.66	1.76	0.1	1.91	4.02	2.965	1.055	4.42	3.13	2.64	2.885	0.245	5.54	6.84	6.19	0.65	6.63
51	caa	4.25	4.7	2.6	3.09	6.02	5.81	4.57	4.62	6.74	8.69	5.98	4.1	8.7	-0.45	0.21	-0.12	0.33	-0.49	-0.05	-0.27	0.22	-1.95	-1.28	-0.17	-0.725	0.555	-1.01	0.52	-0.245	0.765	-0.01	-1.73	0.04	-0.845	0.885	-1.5	0.47	-0.515	0.985	-1.96
54	cga	98.52	99.03	98.34	97.78	99.01	98.25	98.98	97.74	99.09	98.91	97.96	97.04	98.25	-0.51	0.76	0.125	0.635	0.56	1.24	0.9	0.34	0.18	1.07	0.29	0.68	0.39	0.74	0.7	0.72	0.02	0.66	0.56	1.05	0.805	0.245	1.3	1.94	1.62	0.32	0.84
57	cga	98.91	98.5	98.34	97.2	98.76	98.25	98.41	97.14	98.96	98.21	97.9	95.66	96.87	0.41	0.51	0.46	0.05	1.14	1.27	1.205	0.065	0.75	0.6	0.35	0.475	0.125	1.54	1.48	1.51	0.03	1.34	1.01	0.86	0.935	0.075	2.68	2.75	2.715	0.035	2.09
64	cgg	98.12	98.69	98.22	98.25	97.53	98.42	98.41	97.67	98.57	98.15	98.38	96.83	98.19	-0.57	-0.89	-0.73	0.16	-0.03	0.74	0.355	0.385	0.42	0.31	0.04	0.175	0.135	1.42	0.84	1.13	0.29	-0.04	-0.26	-0.85	-0.555	0.295	1.39	1.58	1.485	0.095	0.38
67	cta	13.55	13.05	9.35	9.98	15.42	14.71	12.76	12.87	17.9	18.15	16.72	11.29	19.21	0.5	0.71	0.605	0.105	-0.63	-0.11	-0.37	0.26	-0.25	-3.67	-2.01	-2.84	0.83	-1.31	1.58	0.135	1.445	-1.06	-3.17	-1.3	-2.235	0.935	-1.94	1.47	-0.235	1.705	-1.31
70	cag	88.43	89.09	82.96	76.08	90.35	90.21	90.1	82.34	91.18	81.6	87.52	72.99	67.33	-0.66	0.14	-0.26	0.4	6.88	7.76	7.32	0.44	9.58	1.57	2.69	2.13	0.56	3.09	9.35	6.22	3.13	14.27	0.91	2.83	1.87	0.96	9.97	17.11	13.54	3.57	23.85
73	cgt	98.22	96.46	96.8	94.81	99.18	96.67	98.41	94.98	98.83	96.49	91.76	87.99	89.3	1.76	2.51	2.135	0.375	1.99	3.43	2.71	0.72	2.34	4.7	4.91	4.805	0.105	6.82	6.99	6.905	0.085	7.19	6.46	7.42	6.94	0.48	8.81	10.42	9.615	0.805	9.53
82	cac	2.47	3.2	1.9	2.33	2.31	2.23	1.97	2.06	2.86	3.13	2	1.72	3.13	-0.73	0.08	-0.325	0.405	-0.43	-0.09	-0.26	0.17	-0.27	1.2	0.23	0.715	0.485	0.61	0.34	0.475	0.135	0	0.47	0.31	0.39	0.08	0.18	0.25	0.215	0.035	-0.27
84	cgt	97.53	97.04	97.87	94.92	98.43	96.51	98.22	95.31	98.57	97.19	93.95	91.71	91.49	0.49	1.92	1.205	0.715	2.95	2.91	2.93	0.02	1.38	3.09	2.56	2.825	0.265	3.21	3.6	3.405	0.195	5.7	3.58	4.48	4.03	0.45	6.16	6.51	6.335	0.175	7.08
87	cga	98.22	98.21	98.11	97.96	98.93	98.01	98.1	97.57	98.7	98.21	98.16	97.35	98.19	0.01	0.92	0.465	0.455	0.15	0.53	0.34	0.19	0.49	0.05	-0.15	-0.05	0.1	0.61	0.22	0.415	0.195	0.02	0.06	0.77	0.415	0.355	0.76	0.75	0.755	0.005	0.51
100	cga	98.71	96.8	98.34	94.92	97.69	97.4	96.95	95.44	98.18	96.81	94.28	92.5	93.74	1.91	0.29	1.1	0.81	3.42	1.51	2.465	0.955	1.37	2.52	3.12	2.82	0.3	2.42	2.94	2.68	0.26	3.07	4.43	3.41	3.92	0.51	5.84	4.45	5.145	0.695	4.44
103	cga	98.81	98.79	98.46	98.42	98.68	98.98	98.86	98.14	98.96	98.47	97.83	96.9	97.56	0.02	-0.3	-0.14	0.16	0.04	0.72	0.38	0.34	0.49	0.96	1.15	1.055	0.095	1.52	1.24	1.38	0.14	0.91	0.98	0.85	0.915	0.065	1.56	1.96	1.76	0.2	1.4
113	cga	97.43	97.33	97.87	96.96	98.76	98.01	98.22	97.21	98.57	97	96.02	94.43	95.56	0.1	0.75	0.425	0.325	0.91	1.01	0.96	0.05	1.57	1.31	1.99	1.65	0.34	2.53	2.78	2.655	0.125	1.44	1.41	2.74	2.075	0.665	3.44	3.79	3.615	0.175	3.01
116	cga	99.11	98.88	98.7	97.96	98.93	98.86	98.41	98.5	97.67	98.66	97.93	97.9	98.06	0.23	0.07	0.15	0.08	0.74	-0.09	0.325	0.415	-0.99	0.95	0.93	0.94	0.01	0.06	0.6	0.33	0.27	0.6	1.18	1	1.09	0.09	0.8	0.51	0.655	0.145	-0.39
119	cga	99.01	97.96	98.46	96.15	98.68	98.21	98.29	97.34	98.05	97	96.77	94.67	97.12	1.05	0.47	0.76	0.29	2.31	0.95	1.63	0.68	1.05	1.19	1.44	1.315	0.125	1.48	2.67	2.075	0.595	-0.12	2.24	1.91	2.075	0.165	3.79	3.62	3.705	0.085	0.93
129	cgt	98.22	96.85	97.75	95.33	97.77	96.46	97.4	95.28	97.67	96.42	92.05	88.27	90.55	1.37	1.31	1.34	0.03	2.42	2.12	2.27	0.15	1.25	4.8	4.41	4.605	0.195	7.06	7.01	7.035	0.025	5.87	6.17	5.72	5.945	0.225	9.48	9.13	9.305	0.175	7.12
B. ETS2 region II_plus (G-rich) strand
cytosine		cytosine methylation (mC) in indicated rDNA variants [%](2)													[mC in S (por2)] - [mC in L (por2)] [%]									[mC in L (por2)] - [mC in S (por1)] [%]									[mC in S (por2)] - [mC in S (por1)] [%]
position(1)	motif	por2-134				por2-15				por2		por1-34		por1	leaf				root tips				seedlings	leaf				root tips				seedlings	leaf				root tips				seedlings
		leaf		root tips		leaf		root tips		seedlings		leaf	root tips	seedlings	por2-134	por2-15	por2		por2-134	por2-15	por2			por2-134	por2-15			por2-134	por2-15				por2-134	por2-15		SD	por2-134	por2-15
		S [615]	L [1132]	S [643]	L [1119]	S [1032]3????	L [2098]	S [1186]	L [2138]	S [755]	L [1134]	S [1628]	S [1274]	S [1101]			mean(3)	SD			mean(3)	SD				mean(3)	SD			mean(3)	SD				mean(3)	SD			mean(3)	SD
137	cac	1.14	2.56	2.18	1.97	1.16	2.81	1.52	2.62	1.72	2.82	1.23	1.02	2.18	-1.42	-1.65	-1.535	0.115	0.21	-1.1	-0.445	0.655	-1.1	1.33	1.58	1.455	1.455	0.95	1.6	1.275	0.325	0.64	-0.09	-0.07	-0.08	0.01	1.16	0.5	0.83	0.33	-0.46
139	cgt	97.89	96.64	96.58	95.17	97.38	96.19	96.71	94.9	97.09	96.3	96.31	92.54	94.55	1.25	1.19	1.22	0.03	1.41	1.81	1.61	0.2	0.79	0.33	-0.12	0.105	0.105	2.63	2.36	2.495	0.135	1.75	1.58	1.07	1.325	0.255	4.04	4.17	4.105	0.065	2.54
148	cgc	98.7	97.79	97.51	97.41	98.35	98.09	98.23	97.9	98.41	97.71	97.91	96.7	97.28	0.91	0.26	0.585	0.325	0.1	0.33	0.215	0.115	0.7	-0.12	0.18	0.03	0.03	0.71	1.2	0.955	0.245	0.43	0.79	0.44	0.615	0.175	0.81	1.53	1.17	0.36	1.13
150	cat	2.28	2.92	2.49	2.24	1.26	1.29	1.43	2.48	2.78	3.62	1.54	1.41	3	-0.64	-0.03	-0.335	0.305	0.25	-1.05	-0.4	0.65	-0.84	1.38	-0.25	0.565	0.565	0.83	1.07	0.95	0.12	0.62	0.74	-0.28	0.23	0.51	1.08	0.02	0.55	0.53	-0.22
153	cgt	98.54	97.61	97.2	97.5	98.16	98.24	98.15	97.38	98.01	97.71	97.48	96.47	96.28	0.93	-0.08	0.425	0.505	-0.3	0.77	0.235	0.535	0.3	0.13	0.76	0.445	0.445	1.03	0.91	0.97	0.06	1.43	1.06	0.68	0.87	0.19	0.73	1.68	1.205	0.475	1.73
157	cgg	98.37	98.41	98.29	97.94	98.06	98.09	97.55	98.41	96.69	97.97	98.16	97.25	97.82	-0.04	-0.03	-0.035	0.005	0.35	-0.86	-0.255	0.605	-1.28	0.25	-0.07	0.09	0.09	0.69	1.16	0.925	0.235	0.15	0.21	-0.1	0.055	0.155	1.04	0.3	0.67	0.37	-1.13
162	cat	4.23	2.83	2.64	3.75	2.52	1.72	2.7	2.62	3.84	3.17	3.26	2.35	4	1.4	0.8	1.1	0.3	-1.11	0.08	-0.515	0.595	0.67	-0.43	-1.54	-0.985	-0.985	1.4	0.27	0.835	0.565	-0.83	0.97	-0.74	0.115	0.855	0.29	0.35	0.32	0.03	-0.16
166	ctg	97.89	97.79	95.65	87.22	97.09	95.9	97.3	90.74	98.81	89.33	95.09	84.3	77.02	0.1	1.19	0.645	0.545	8.43	6.56	7.495	0.935	9.48	2.7	0.81	1.755	1.755	2.92	6.44	4.68	1.76	12.31	2.8	2	2.4	0.4	11.35	13	12.175	0.825	21.79
173	ctg	95.12	96.2	95.33	86.33	95.45	94.33	95.03	89.66	96.29	90.04	94.72	84.22	76.2	-1.08	1.12	0.02	1.1	9	5.37	7.185	1.815	6.25	1.48	-0.39	0.545	0.545	2.11	5.44	3.775	1.665	13.84	0.4	0.73	0.565	0.165	11.11	10.81	10.96	0.15	20.09
177	ctc	20.33	19.61	21.15	22.52	13.76	14.92	17.2	20.31	18.28	18.61	20.28	15.62	16.17	0.72	-1.16	-0.22	0.94	-1.37	-3.11	-2.24	0.87	-0.33	-0.67	-5.36	-3.015	-3.015	6.9	4.69	5.795	1.105	2.44	0.05	-6.52	-3.235	3.285	5.53	1.58	3.555	1.975	2.11
179	ctt	5.2	4.86	4.51	5	5.81	5	7	5.94	7.95	6.7	7.99	5.81	7.36	0.34	0.81	0.575	0.235	-0.49	1.06	0.285	0.775	1.25	-3.13	-2.99	-3.06	-3.06	-0.81	0.13	-0.34	0.47	-0.66	-2.79	-2.18	-2.485	0.305	-1.3	1.19	-0.055	1.245	0.59
183	ctt	0.33	0.71	0.93	0.18	0.68	0.33	0.51	0.33	0.66	0.44	0.37	0.31	0.54	-0.38	0.35	-0.015	0.365	0.75	0.18	0.465	0.285	0.22	0.34	-0.04	0.15	0.15	-0.13	0.02	-0.055	0.075	-0.1	-0.04	0.31	0.135	0.175	0.62	0.2	0.41	0.21	0.12
193	ctt	0.33	0.27	0.47	0.45	0.58	0.14	0.17	0.19	0.53	0.71	0.37	0	0.18	0.06	0.44	0.25	0.19	0.02	-0.02	-1.38778e-17	0.02	-0.18	-0.1	-0.23	-0.165	-0.165	0.45	0.19	0.32	0.13	0.53	-0.04	0.21	0.085	0.125	0.47	0.17	0.32	0.15	0.35
197	ctt	0.33	0.71	0.78	0.45	0.1	0.43	0.51	0.37	0.26	0.79	0.8	0.39	0.54	-0.38	-0.33	-0.355	0.025	0.33	0.14	0.235	0.095	-0.53	-0.09	-0.37	-0.23	-0.23	0.06	-0.02	0.02	0.04	0.25	-0.47	-0.7	-0.585	0.115	0.39	0.12	0.255	0.135	-0.28
202	cct	0.33	0.62	0.47	0.98	0.48	0.29	0.34	0.37	0.13	0.88	0.25	0.16	0.54	-0.29	0.19	-0.05	0.24	-0.51	-0.03	-0.27	0.24	-0.75	0.37	0.04	0.205	0.205	0.82	0.21	0.515	0.305	0.34	0.08	0.23	0.155	0.075	0.31	0.18	0.245	0.065	-0.41
203	ctc	1.3	1.77	3.42	1.88	1.45	0.95	2.7	1.54	1.32	3.26	1.35	2.2	1.63	-0.47	0.5	0.015	0.485	1.54	1.16	1.35	0.19	-1.94	0.42	-0.4	0.01	0.01	-0.32	-0.66	-0.49	0.17	1.63	-0.05	0.1	0.025	0.075	1.22	0.5	0.86	0.36	-0.31
205	ctt	6.83	8.3	13.37	10.72	7.36	6.15	12.73	9.96	9.93	10.76	12.1	10.75	10.26	-1.47	1.21	-0.13	1.34	2.65	2.77	2.71	0.06	-0.83	-3.8	-5.95	-4.875	-4.875	-0.03	-0.79	-0.41	0.38	0.5	-5.27	-4.74	-5.005	0.265	2.62	1.98	2.3	0.32	-0.33
210	ctg	88.62	90.02	86.63	78.28	85.37	81.98	88.45	82.18	87.55	79.54	83.29	75.2	64.67	-1.4	3.39	0.995	2.395	8.35	6.27	7.31	1.04	8.01	6.73	-1.31	2.71	2.71	3.08	6.98	5.03	1.95	14.87	5.33	2.08	3.705	1.625	11.43	13.25	12.34	0.91	22.88
215	cgg	97.72	98.23	97.67	97.5	98.84	98.14	98.57	96.59	98.01	97.88	96.01	94.9	95	-0.51	0.7	0.095	0.605	0.17	1.98	1.075	0.905	0.13	2.22	2.13	2.175	2.175	2.6	1.69	2.145	0.455	2.88	1.71	2.83	2.27	0.56	2.77	3.67	3.22	0.45	3.01
222	ctt	0.98	1.15	1.09	0.8	0.97	0.95	0.93	0.65	2.38	2.38	0.92	0.47	1.27	-0.17	0.02	-0.075	0.095	0.29	0.28	0.285	0.005	0	0.23	0.03	0.13	0.13	0.33	0.18	0.255	0.075	1.11	0.06	0.05	0.055	0.005	0.62	0.46	0.54	0.08	1.11
229	ccg	46.34	52.65	39.19	39.05	57.95	56.43	48.4	48.5	60.53	61.29	50.74	42.54	52.77	-6.31	1.52	-2.395	3.915	0.14	-0.1	0.02	0.12	-0.76	1.91	5.69	3.8	3.8	-3.49	5.96	1.235	4.725	8.52	-4.4	7.21	1.405	5.805	-3.35	5.86	1.255	4.605	7.76
230	cgg	97.72	98.41	98.76	97.77	98.45	98.14	98.65	97.75	98.15	98.15	97.79	96.86	97.82	-0.69	0.31	-0.19	0.5	0.99	0.9	0.945	0.045	0	0.62	0.35	0.485	0.485	0.91	0.89	0.9	0.01	0.33	-0.07	0.66	0.295	0.365	1.9	1.79	1.845	0.055	0.33
234	cgg	98.21	98.06	98.91	97.59	98.26	97.04	98.65	95.88	98.41	97.71	95.39	94.74	94.73	0.15	1.22	0.685	0.535	1.32	2.77	2.045	0.725	0.7	2.67	1.65	2.16	2.16	2.85	1.14	1.995	0.855	2.98	2.82	2.87	2.845	0.025	4.17	3.91	4.04	0.13	3.68
238	ctt	2.76	3.09	2.64	4.56	3.29	2.96	3.96	4.72	5.96	6.53	5.28	3.45	6.09	-0.33	0.33	0	0.33	-1.92	-0.76	-1.34	0.58	-0.57	-2.19	-2.32	-2.255	-2.255	1.11	1.27	1.19	0.08	0.44	-2.52	-1.99	-2.255	0.265	-0.81	0.51	-0.15	0.66	-0.13
241	cgg	99.02	98.14	98.91	98.84	99.32	98.57	98.99	99.11	97.88	97.88	98.77	98.59	98.73	0.88	0.75	0.815	0.065	0.07	-0.12	-0.025	0.095	0	-0.63	-0.2	-0.415	-0.415	0.25	0.52	0.385	0.135	-0.85	0.25	0.55	0.4	0.15	0.32	0.4	0.36	0.04	-0.85
253	ccg	42.02	47.97	31.1	30.38	51.16	55.91	43.34	43.4	58.94	53.88	46.87	43.01	52.41	-5.95	-4.75	-5.35	0.6	0.72	-0.06	0.33	0.39	5.06	1.1	9.04	5.07	5.07	-12.63	0.39	-6.12	6.51	1.47	-4.85	4.29	-0.28	4.57	-11.91	0.33	-5.79	6.12	6.53
254	cg	98.7	98.85	97.51	97.23	97.58	97.62	96.88	97.47	98.54	97.97	96.56	97.02	96.64	-0.15	-0.04	-0.095	0.055	0.28	-0.59	-0.155	0.435	0.57	2.29	1.06	1.675	1.675	0.21	0.45	0.33	0.12	1.33	2.14	1.02	1.58	0.56	0.49	-0.14	0.175	0.315	1.9
C. ETS2 region III_plus (G-rich) strand
cytosine		cytosine methylation (mC) in indicated rDNA variants [%](2)													[mC in S (por2)] - [mC in L (por2)] [%]									[mC in L (por2)] - [mC in S (por1)] [%]									[mC in S (por2)] - [mC in S (por1)] [%]
position(1)	motif	por2-134				por2-15				por2		por1-34		por1	leaf				root tips				seedlings	leaf				root tips				seedlings	leaf				root tips				seedlings
		leaf		root tips		leaf		root tips		seedlings		leaf	root tips	seedlings	por2-134	por2-15	por2		por2-134	por2-15	por2			por2-134	por2-15	por2		por2-134	por2-15	por2			por2-134	por2-15	por2		por2-134	por2-15
		S [778]	L [1354]	S [868]	L [1389]	S[1438]	L[2680]	S[1631]	L[2907]	S[837]	L[1420]	S[1869]	S[1419]	S [1236]			mean(3)	SD			mean(3)	SD				mean(3)	SD			mean(3)	SD				mean(3)	SD			mean(3)	SD
264	cat	0.13	1.03	0.92	0.79	0.97	0.86	0.43	0.45	1.08	1.2	0.86	0.92	1.21	-0.9	0.11	-0.395	0.505	0.13	-0.02	0.055	0.075	-0.12	0.17	0	0.085	0.085	-0.13	-0.47	-0.3	0.17	-0.01	-0.73	0.11	-0.31	0.42	0	-0.49	-0.245	0.245	-0.13
287	cgg	98.33	98.45	97.58	95.97	98.19	98.17	97.85	97.32	98.33	97.46	96.47	95	96.52	-0.12	0.02	-0.05	0.07	1.61	0.53	1.07	0.54	0.87	1.98	1.7	1.84	0.14	0.97	2.32	1.645	0.675	0.94	1.86	1.72	1.79	0.07	2.58	2.85	2.715	0.135	1.81
302	ctg	97.56	96.75	95.28	84.23	97.15	96.23	96.81	90.13	98.33	87.25	95.67	82.95	77.91	0.81	0.92	0.865	0.055	11.05	6.68	8.865	2.185	11.08	1.08	0.56	0.82	0.26	1.28	7.18	4.23	2.95	9.34	1.89	1.48	1.685	0.205	12.33	13.86	13.095	0.765	20.42
305	ctt	0.9	1.03	1.5	1.59	0.83	0.78	0.61	1.14	1.43	1.55	1.18	0.85	1.29	-0.13	0.05	-0.04	0.09	-0.09	-0.53	-0.31	0.22	-0.12	-0.15	-0.4	-0.275	0.125	0.74	0.29	0.515	0.225	0.26	-0.28	-0.35	-0.315	0.035	0.65	-0.24	0.205	0.445	0.14
311	cag	84.06	86.56	83.99	69.69	84.91	81.34	84.67	78.26	89.13	74.44	77.37	70.68	61.41	-2.5	3.57	0.535	3.035	14.3	6.41	10.355	3.945	14.69	9.19	3.97	6.58	2.61	-0.99	7.58	3.295	4.285	13.03	6.69	7.54	7.115	0.425	13.31	13.99	13.65	0.34	27.72
314	caa	14.27	13.37	14.86	12.89	13.28	12.87	15.7	15.62	19.35	16.41	19.1	16	17.56	0.9	0.41	0.655	0.245	1.97	0.08	1.025	0.945	2.94	-5.73	-6.23	-5.98	0.25	-3.11	-0.38	-1.745	1.365	-1.15	-4.83	-5.82	-5.325	0.495	-1.14	-0.3	-0.72	0.42	1.79
317	ctt	0.39	0.89	0.92	1.01	0.63	0.71	1.35	1.2	1.55	1.41	1.23	0.71	1.46	-0.5	-0.08	-0.29	0.21	-0.09	0.15	0.03	0.12	0.14	-0.34	-0.52	-0.43	0.09	0.3	0.49	0.395	0.095	-0.05	-0.84	-0.6	-0.72	0.12	0.21	0.64	0.425	0.215	0.09
320	cca	0.77	0.74	0.46	0.86	0.56	0.93	0.8	1	1.67	1.27	0.96	0.99	1.54	0.03	-0.37	-0.17	0.2	-0.4	-0.2	-0.3	0.1	0.4	-0.22	-0.03	-0.125	0.095	-0.13	0.01	-0.06	0.07	-0.27	-0.19	-0.4	-0.295	0.105	-0.53	-0.19	-0.36	0.17	0.13
321	cat	1.8	2.07	2.3	4.18	2.36	2.13	2.08	2.61	3.82	3.31	3.05	2.18	4.13	-0.27	0.23	-0.02	0.25	-1.88	-0.53	-1.205	0.675	0.51	-0.98	-0.92	-0.95	0.03	2	0.43	1.215	0.785	-0.82	-1.25	-0.69	-0.97	0.28	0.12	-0.1	0.01	0.11	-0.31
325	cgg	97.81	98.89	98.04	96.4	97.98	98.17	98.71	97.25	98.33	97.68	97.81	94.36	96.93	-1.08	-0.19	-0.635	0.445	1.64	1.46	1.55	0.09	0.65	1.08	0.36	0.72	0.36	2.04	2.89	2.465	0.425	0.75	0	0.17	0.085	0.085	3.68	4.35	4.015	0.335	1.4
329	ctt	1.8	0.59	0.92	1.15	0.42	0.45	0.49	0.69	1.43	0.77	0.48	0.7	1.21	1.21	-0.03	0.59	0.62	-0.23	-0.2	-0.215	0.015	0.66	0.11	-0.03	0.04	0.07	0.45	-0.01	0.22	0.23	-0.44	1.32	-0.06	0.63	0.69	0.22	-0.21	0.005	0.215	0.22
333	cct	0	0.52	0.46	0.65	0.35	0.22	0.18	0.45	0.72	0.49	0.43	0.28	0.65	-0.52	0.13	-0.195	0.325	-0.19	-0.27	-0.23	0.04	0.23	0.09	-0.21	-0.06	0.15	0.37	0.17	0.27	0.1	-0.16	-0.43	-0.08	-0.255	0.175	0.18	-0.1	0.04	0.14	0.07
334	ctc	26.99	22.23	27.19	25.27	16.62	16.19	24.83	25.08	24.13	22.46	28.05	24.24	20.87	4.76	0.43	2.595	2.165	1.92	-0.25	0.835	1.085	1.67	-5.82	-11.86	-8.84	3.02	1.03	0.84	0.935	0.095	1.59	-1.06	-11.43	-6.245	5.185	2.95	0.59	1.77	1.18	3.26
336	ctt	16.2	14.03	18.66	15.98	15.79	16.6	19.44	19.4	22.7	18.94	21.56	18.32	21.44	2.17	-0.81	0.68	1.49	2.68	0.04	1.36	1.32	3.76	-7.53	-4.96	-6.245	1.285	-2.34	1.08	-0.63	1.71	-2.5	-5.36	-5.77	-5.565	0.205	0.34	1.12	0.73	0.39	1.26
339	caa	17.87	17.13	17.3	19.15	18.22	19.29	18.82	18.62	25.93	23.31	19.9	20.01	23.24	0.74	-1.07	-0.165	0.905	-1.85	0.2	-0.825	1.025	2.62	-2.77	-0.61	-1.69	1.08	-0.86	-1.39	-1.125	0.265	0.07	-2.03	-1.68	-1.855	0.175	-2.71	-1.19	-1.95	0.76	2.69
347	cta	4.5	3.4	3.57	4.18	4.73	4.14	5.28	4.47	5.26	6.13	4.39	5.92	7.28	1.1	0.59	0.845	0.255	-0.61	0.81	0.1	0.71	-0.87	-0.99	-0.25	-0.62	0.37	-1.74	-1.45	-1.595	0.145	-1.15	0.11	0.34	0.225	0.115	-2.35	-0.64	-1.495	0.855	-2.02
350	caa	3.47	2.51	2.76	3.02	2.5	2.58	4.48	3.82	3.7	2.82	3.21	3.45	2.99	0.96	-0.08	0.44	0.52	-0.26	0.66	0.2	0.46	0.88	-0.7	-0.63	-0.665	0.035	-0.43	0.37	-0.03	0.4	-0.17	0.26	-0.71	-0.225	0.485	-0.69	1.03	0.17	0.86	0.71
354	cct	0.51	0.52	0.35	0.65	0.63	0.52	0.25	0.65	0.72	0.28	0.37	0.21	0.65	-0.01	0.11	0.05	0.06	-0.3	-0.4	-0.35	0.05	0.44	0.15	0.15	0.15	0	0.44	0.44	0.44	0	-0.37	0.14	0.26	0.2	0.06	0.14	0.04	0.09	0.05	0.07
355	ctt	0.39	0.96	0.92	0.65	0.56	0.52	0.43	0.34	0.48	1.06	0.11	0.28	0.49	-0.57	0.04	-0.265	0.305	0.27	0.09	0.18	0.09	-0.58	0.85	0.41	0.63	0.22	0.37	0.06	0.215	0.155	0.57	0.28	0.45	0.365	0.085	0.64	0.15	0.395	0.245	-0.01
364	ctt	1.54	0.52	0.69	0.65	0.63	0.6	0.74	0.69	0.84	0.85	1.12	0.63	0.97	1.02	0.03	0.525	0.495	0.04	0.05	0.045	0.005	-0.01	-0.6	-0.52	-0.56	0.04	0.02	0.06	0.04	0.02	-0.12	0.42	-0.49	-0.035	0.455	0.06	0.11	0.085	0.025	-0.13
D. ETS2 region IV_plus (G-rich) strand
cytosine		cytosine methylation (mC) in indicated rDNA variants [%](2)													[mC in S(por2)] - [mC in L(por2)] [%]									[mC in L (por2)] - [mC in S (por1)] [%]									[mC in S (por2)] - [mC in S (por1)] [%]
position(1)	motif	por2-134				por2-15				por2		por1-34		por1	leaf				root tips				seedlings	leaf				root tips				seedlings	leaf				root tips				seedlings
		leaf		root tips		leaf		root tips		seedlings		leaf	root tips	seedlings	por2-134	por2-15	por2		por2-134	por2-15	por2			(por2-134) -	(por2-15) -			por2-134	por2-15				por2-134	por2-15			por2-134	por2-15
		S [224]	L [514]	S [257]	L [594]	S[662]	L[1465]	S[693]	L[1558]	S(350)	L(710)	S[825]	S[667]	S[548]			mean(3)	SD			mean(3)	SD				mean(3)	SD			mean(3)	SD				mean(3)	SD			mean(3)	SD
371	cat	0.45	1.17	1.17	1.85	0.6	2.32	0.87	3.92	1.14	5.49	1.33	1.8	2.01	-0.72	-1.72	-1.22	0.5	-0.68	-3.05	-1.865	1.185	-4.35	-0.16	0.99	0.415	0.575	0.05	2.12	1.085	1.035	3.48	-0.88	-0.73	-0.805	0.075	-0.63	-0.93	-0.78	0.15	-0.87
375	cgg	98.66	97.08	98.44	96.46	98.49	97.95	97.4	96.98	97.43	96.9	98.18	96.4	97.08	1.58	0.54	1.06	0.52	1.98	0.42	1.2	0.78	0.53	-1.1	-0.23	-0.665	0.435	0.06	0.58	0.32	0.26	-0.18	0.48	0.31	0.395	0.085	2.04	1	1.52	0.52	0.35
385	ctt	0	2.33	1.95	1.52	1.21	1.16	1.73	1.54	2.29	2.25	0.97	1.05	2.55	-2.33	0.05	-1.14	1.19	0.43	0.19	0.31	0.12	0.04	1.36	0.19	0.775	0.585	0.47	0.49	0.48	0.01	-0.3	-0.97	0.24	-0.365	0.605	0.9	0.68	0.79	0.11	-0.26
394	ctt	0	1.17	0	1.35	0	0.61	0.29	0.77	0.86	0.99	0.85	0.15	0.91	-1.17	-0.61	-0.89	0.28	-1.35	-0.48	-0.915	0.435	-0.13	0.32	-0.24	0.04	0.28	1.2	0.62	0.91	0.29	0.08	-0.85	-0.85	-0.85	0	-0.15	0.14	-0.005	0.145	-0.05
398	cct	1.79	1.17	0.39	0.51	0.3	0.2	0	0.39	0.57	0.28	0.24	0.6	0.91	0.62	0.1	0.36	0.26	-0.12	-0.39	-0.255	0.135	0.29	0.93	-0.04	0.445	0.485	-0.09	-0.21	-0.15	0.06	-0.63	1.55	0.06	0.805	0.745	-0.21	-0.6	-0.405	0.195	-0.34
399	cta	22.32	19.07	18.68	18.69	26.28	18.84	28.61	23.49	32.86	25.63	30.06	23.54	24.45	3.25	7.44	5.345	2.095	-0.01	5.12	2.555	2.565	7.23	-10.99	-11.22	-11.105	0.115	-4.85	-0.05	-2.45	2.4	1.18	-7.74	-3.78	-5.76	1.98	-4.86	5.07	0.105	4.965	8.41
404	cga	99.55	97.67	97.28	98.15	97.89	97.95	98.12	97.11	99.43	98.31	98.06	95.35	96.72	1.88	-0.06	0.91	0.97	-0.87	1.01	0.07	0.94	1.12	-0.39	-0.11	-0.25	0.14	2.8	1.76	2.28	0.52	1.59	1.49	-0.17	0.66	0.83	1.93	2.77	2.35	0.42	2.71
410	cat	1.79	0.97	0.39	1.35	1.06	0.75	0.58	0.51	0.29	0.99	0.85	0.75	0.18	0.82	0.31	0.565	0.255	-0.96	0.07	-0.445	0.515	-0.7	0.12	-0.1	0.01	0.11	0.6	-0.24	0.18	0.42	0.81	0.94	0.21	0.575	0.365	-0.36	-0.17	-0.265	0.095	0.11
420	ccc	0	0.39	0	1.01	0.91	0.2	0.14	0.19	0.86	0.56	0.24	0	0.36	-0.39	0.71	0.16	0.55	-1.01	-0.05	-0.53	0.48	0.3	0.15	-0.04	0.055	0.095	1.01	0.19	0.6	0.41	0.2	-0.24	0.67	0.215	0.455	0	0.14	0.07	0.07	0.5
421	cct	0.45	0.78	0	1.18	0.91	0.27	0.58	0.51	1.43	1.27	0.61	0.45	0.18	-0.33	0.64	0.155	0.485	-1.18	0.07	-0.555	0.625	0.16	0.17	-0.34	-0.085	0.255	0.73	0.06	0.395	0.335	1.09	-0.16	0.3	0.07	0.23	-0.45	0.13	-0.16	0.29	1.25
422	cta	48.21	55.45	54.09	52.36	43.96	46.35	57.86	55.33	57.71	55.92	50.79	50.07	51.46	-7.24	-2.39	-4.815	2.425	1.73	2.53	2.13	0.4	1.79	4.66	-4.44	0.11	4.55	2.29	5.26	3.775	1.485	4.46	-2.58	-6.83	-4.705	2.125	4.02	7.79	5.905	1.885	6.25
432	cat	1.79	1.36	0.78	1.18	0.91	1.23	0.58	1.28	2.29	0.42	1.21	0.9	0.91	0.43	-0.32	0.055	0.375	-0.4	-0.7	-0.55	0.15	1.87	0.15	0.02	0.085	0.065	0.28	0.38	0.33	0.05	-0.49	0.58	-0.3	0.14	0.44	-0.12	-0.32	-0.22	0.1	1.38
442	cac	2.23	1.75	1.56	0.84	0.6	0.96	0.58	0.9	1.14	1.27	0.73	0.75	1.82	0.48	-0.36	0.06	0.42	0.72	-0.32	0.2	0.52	-0.13	1.02	0.23	0.625	0.395	0.09	0.15	0.12	0.03	-0.55	1.5	-0.13	0.685	0.815	0.81	-0.17	0.32	0.49	-0.68
444	cgc	98.66	99.03	98.05	97.14	98.64	97.68	98.27	97.56	99.14	97.75	98.91	95.5	96.9	-0.37	0.96	0.295	0.665	0.91	0.71	0.81	0.1	1.39	0.12	-1.23	-0.555	0.675	1.64	2.06	1.85	0.21	0.85	-0.25	-0.27	-0.26	0.01	2.55	2.77	2.66	0.11	2.24
446	ctg	93.3	90.27	94.55	82.66	94.11	91.33	91.49	86.07	92.86	84.51	92	73.76	70.26	3.03	2.78	2.905	0.125	11.89	5.42	8.655	3.235	8.35	-1.73	-0.67	-1.2	0.53	8.9	12.31	10.605	1.705	14.25	1.3	2.11	1.705	0.405	20.79	17.73	19.26	1.53	22.6
449	ctt	0.45	2.92	1.56	1.35	1.51	1.23	1.44	0.96	2.29	1.27	0.85	0.75	1.09	-2.47	0.28	-1.095	1.375	0.21	0.48	0.345	0.135	1.02	2.07	0.38	1.225	0.845	0.6	0.21	0.405	0.195	0.18	-0.4	0.66	0.13	0.53	0.81	0.69	0.75	0.06	1.2
453	cgg	99.55	98.44	98.05	98.15	98.64	99.25	97.98	98.01	98.57	99.15	98.18	97.3	99.27	1.11	-0.61	0.25	0.86	-0.1	-0.03	-0.065	0.035	-0.58	0.26	1.07	0.665	0.405	0.85	0.71	0.78	0.07	-0.12	1.37	0.46	0.915	0.455	0.75	0.68	0.715	0.035	-0.7
456	cgt	95.54	98.44	89.88	97.98	90.79	97.82	90.76	97.18	91.43	98.31	89.94	87.26	89.6	-2.9	-7.03	-4.965	2.065	-8.1	-6.42	-7.26	0.84	-6.88	8.5	7.88	8.19	0.31	10.72	9.92	10.32	0.4	8.71	5.6	0.85	3.225	2.375	2.62	3.5	3.06	0.44	1.83
463	caa	13.39	15.56	10.51	7.74	13.6	17.06	11.98	13.35	17.14	14.79	14.42	11.84	17.15	-2.17	-3.46	-2.815	0.645	2.77	-1.37	0.7	2.07	2.35	1.14	2.64	1.89	0.75	-4.1	1.51	-1.295	2.805	-2.36	-1.03	-0.82	-0.925	0.105	-1.33	0.14	-0.595	0.735	-0.01
467	caa	6.25	9.14	9.34	4.71	7.55	9.01	9.09	7.96	11.43	10.42	7.78	7.2	9.85	-2.89	-1.46	-2.175	0.715	4.63	1.13	2.88	1.75	1.01	1.36	1.23	1.295	0.065	-2.49	0.76	-0.865	1.625	0.57	-1.53	-0.23	-0.88	0.65	2.14	1.89	2.015	0.125	1.58
475	caa	3.12	4.47	4.28	2.86	4.23	4.51	3.17	2.82	5.16	5.63	4.73	3.45	4.56	-1.35	-0.28	-0.815	0.535	1.42	0.35	0.885	0.535	-0.47	-0.26	-0.22	-0.24	0.02	-0.59	-0.63	-0.61	0.02	1.07	-1.61	-0.5	-1.055	0.555	0.83	-0.28	0.275	0.555	0.6
478	cct	1.34	0.78	0.39	1.01	0.15	0.61	0.43	0.64	0.57	0.7	0.12	0.3	0.36	0.56	-0.46	0.05	0.51	-0.62	-0.21	-0.415	0.205	-0.13	0.66	0.49	0.575	0.085	0.71	0.34	0.525	0.185	0.34	1.22	0.03	0.625	0.595	0.09	0.13	0.11	0.02	0.21
479	ctt	0.45	1.56	1.17	1.01	0.91	0.96	0.43	0.64	1.43	1.55	0.36	1.05	1.28	-1.11	-0.05	-0.58	0.53	0.16	-0.21	-0.025	0.185	-0.12	1.2	0.6	0.9	0.3	-0.04	-0.41	-0.225	0.185	0.27	0.09	0.55	0.32	0.23	0.12	-0.62	-0.25	0.37	0.15
489	caa	30.8	27.82	28.4	18.86	28.85	31.13	23.38	24.39	35.14	34.51	33.94	21.44	33.21	2.98	-2.28	0.35	2.63	9.54	-1.01	4.265	5.275	0.63	-6.12	-2.81	-4.465	1.655	-2.58	2.95	0.185	2.765	1.3	-3.14	-5.09	-4.115	0.975	6.96	1.94	4.45	2.51	1.93
492	cct	0	1.17	0.39	0.34	0.45	0.41	0.58	0.45	0.57	0.42	0.36	0.75	1.46	-1.17	0.04	-0.565	0.605	0.05	0.13	0.09	0.04	0.15	0.81	0.05	0.43	0.38	-0.41	-0.3	-0.355	0.055	-1.04	-0.36	0.09	-0.135	0.225	-0.36	-0.17	-0.265	0.095	-0.89
493	ctg	97.32	95.91	92.61	86.7	96.37	95.09	96.39	90.37	98	86.34	94.42	79.01	78.65	1.41	1.28	1.345	0.065	5.91	6.02	5.965	0.055	11.66	1.49	0.67	1.08	0.41	7.69	11.36	9.525	1.835	7.69	2.9	1.95	2.425	0.475	13.6	17.38	15.49	1.89	19.35
499	ctg	90.18	89.11	84.44	75.59	89.27	87.51	89.18	83.76	92	82.39	84.97	71.51	67.52	1.07	1.76	1.415	0.345	8.85	5.42	7.135	1.715	9.61	4.14	2.54	3.34	0.8	4.08	12.25	8.165	4.085	14.87	5.21	4.3	4.755	0.455	12.93	17.67	15.3	2.37	24.48
E. ETS2 region III_minus (C-rich) strand
cytosine		cytosine methylation (mC) in indicated rDNA variants [%](2)													[mC in S (por2)] - [mC in L (por2)] [%]									[mC in L (por2)] - [mC in S (por1)] [%]									[mC in S (por2)] - [mC in S (por1)] [%]
position(1)	motif	por2-134				por2-15				por2		por1-34		por1	leaf				root tips				seedlings	leaf				root tips				seedlings	leaf				root tips				seedlings
		leaf		root tips		leaf		root tips		seedlings		leaf	root tips	seedlings	por2-134	por2-15	por2		por2-134	por2-15	por2			(por2-134) -	(por2-15) -			por2-134	por2-15	por2			por2-134	por2-15			por2-134	por2-15	por2
		S [860]	L [1698]	S [783]	L [1479]	S[1236]	L[2457]	S[1638]	L[2881]	S[929]	L[1662]	S[1595]	S[1680]	S[1582]			mean(3)	SD			mean(3)	SD				mean(3)	SD			mean(3)	SD				mean(3)	SD			mean(3)	SD
260	ctt	1.28	2.3	2.3	3.45	1.05	1.75	1.95	2.22	2.37	3.91	1.94	2.32	2.02	-1.02	-0.7	-0.86	0.16	-1.15	-0.27	-0.71	0.44	-1.54	0.36	-0.19	0.085	0.275	1.13	-0.1	0.515	0.615	1.89	-0.66	-0.89	-0.775	0.115	-0.02	-0.37	-0.195	0.175	0.35
261	cct	1.16	1.06	0.51	1.08	0.81	1.1	0.79	0.52	1.18	2.11	0.69	0.54	1.71	0.1	-0.29	-0.095	0.195	-0.57	0.27	-0.15	0.42	-0.93	0.37	0.41	0.39	0.02	0.54	-0.02	0.26	0.28	0.4	0.47	0.12	0.295	0.175	-0.03	0.25	0.11	0.14	-0.53
263	cac	0.81	2	0.89	1.83	1.86	1.67	1.77	1.98	2.48	2.83	1.94	1.79	2.72	-1.19	0.19	-0.5	0.69	-0.94	-0.21	-0.575	0.365	-0.35	0.06	-0.27	-0.105	0.165	0.04	0.19	0.115	0.075	0.11	-1.13	-0.08	-0.605	0.525	-0.9	-0.02	-0.46	0.44	-0.24
267	cat	3.26	3.53	1.92	3.38	1.46	3.5	3.42	2.92	4.53	4.21	3.76	3.69	6.13	-0.27	-2.04	-1.155	0.885	-1.46	0.5	-0.48	0.98	0.32	-0.23	-0.26	-0.245	0.015	-0.31	-0.77	-0.54	0.23	-1.92	-0.5	-2.3	-1.4	0.9	-1.77	-0.27	-1.02	0.75	-1.6
269	ctc	1.4	0.82	1.92	2.1	0.65	1.22	0.85	1.49	1.61	1.38	1.44	2.14	2.4	0.58	-0.57	0.005	0.575	-0.18	-0.64	-0.41	0.23	0.23	-0.62	-0.22	-0.42	0.2	-0.04	-0.65	-0.345	0.305	-1.02	-0.04	-0.79	-0.415	0.375	-0.22	-1.29	-0.755	0.535	-0.79
271	cac	1.98	2.36	2.04	3.04	2.43	2.16	2.38	3.16	3.12	3.91	2.26	1.9	3.54	-0.38	0.27	-0.055	0.325	-1	-0.78	-0.89	0.11	-0.79	0.1	-0.1	2.22045e-16	0.1	1.14	1.26	1.2	0.06	0.37	-0.28	0.17	-0.055	0.225	0.14	0.48	0.31	0.17	-0.42
272	cca	1.51	2.06	0.77	1.76	1.54	1.63	1.34	2.08	2.15	2.71	1.63	1.55	1.83	-0.55	-0.09	-0.32	0.23	-0.99	-0.74	-0.865	0.125	-0.56	0.43	0	0.215	0.215	0.21	0.53	0.37	0.16	0.88	-0.12	-0.09	-0.105	0.015	-0.78	-0.21	-0.495	0.285	0.32
274	cac	1.16	1.35	1.02	1.42	0.81	0.85	1.04	0.69	1.72	1.68	1	0.65	1.2	-0.19	-0.04	-0.115	0.075	-0.4	0.35	-0.025	0.375	0.04	0.35	-0.15	0.1	0.25	0.77	0.04	0.405	0.365	0.48	0.16	-0.19	-0.015	0.175	0.37	0.39	0.38	0.01	0.52
278	caa	3.72	3.71	2.69	3.25	2.91	3.34	3.79	3.16	4.84	4.03	3.2	4.58	4.74	0.01	-0.43	-0.21	0.22	-0.56	0.63	0.035	0.595	0.81	0.51	0.14	0.325	0.185	-1.33	-1.42	-1.375	0.045	-0.71	0.52	-0.29	0.115	0.405	-1.89	-0.79	-1.34	0.55	0.1
279	cca	0.7	0.77	0.64	0.47	0.4	0.49	0.31	0.45	0.54	0.96	0.44	0.89	0.95	-0.07	-0.09	-0.08	0.01	0.17	-0.14	0.015	0.155	-0.42	0.33	0.05	0.19	0.14	-0.42	-0.44	-0.43	0.01	0.01	0.26	-0.04	0.11	0.15	-0.25	-0.58	-0.415	0.165	-0.41
283	caa	5.58	7.48	6.51	5.61	8.33	8.42	7.26	7.98	9.04	10.53	7.15	8.51	11.69	-1.9	-0.09	-0.995	0.905	0.9	-0.72	0.09	0.81	-1.49	0.33	1.27	0.8	0.47	-2.9	-0.53	-1.715	1.185	-1.16	-1.57	1.18	-0.195	1.375	-2	-1.25	-1.625	0.375	-2.65
288	cgt	98.84	98	98.47	97.36	98.71	98.13	97.86	97.74	98.28	97.89	96.99	95.48	96.27	0.84	0.58	0.71	0.13	1.11	0.12	0.615	0.495	0.39	1.01	1.14	1.075	0.065	1.88	2.26	2.07	0.19	1.62	1.85	1.72	1.785	0.065	2.99	2.38	2.685	0.305	2.01
289	ccg	51.74	54.27	48.98	46.86	49.76	53.89	55.37	54.49	56.51	56.26	50.41	49.88	55.44	-2.53	-4.13	-3.33	0.8	2.12	0.88	1.5	0.62	0.25	3.86	3.48	3.67	0.19	-3.02	4.61	0.795	3.815	0.82	1.33	-0.65	0.34	0.99	-0.9	5.49	2.295	3.195	1.07
292	cat	2.09	5.06	3.32	4.26	4.37	4.72	3.24	5.8	5.71	7.34	4.51	5	7.08	-2.97	-0.35	-1.66	1.31	-0.94	-2.56	-1.75	0.81	-1.63	0.55	0.21	0.38	0.17	-0.74	0.8	0.03	0.77	0.26	-2.42	-0.14	-1.28	1.14	-1.68	-1.76	-1.72	0.04	-1.37
293	cca	3.72	6.3	4.34	5.81	3.16	4.07	3.66	6.73	5.38	8.06	3.7	4.4	5.75	-2.58	-0.91	-1.745	0.835	-1.47	-3.07	-2.27	0.8	-2.68	2.6	0.37	1.485	1.115	1.41	2.33	1.87	0.46	2.31	0.02	-0.54	-0.26	0.28	-0.06	-0.74	-0.4	0.34	-0.37
296	caa	62.56	69.43	62.71	60.72	58.58	61.09	64.47	64.11	66.95	66.25	69.47	57.8	62.64	-6.87	-2.51	-4.69	2.18	1.99	0.36	1.175	0.815	0.7	-0.04	-8.38	-4.21	4.17	2.92	6.31	4.615	1.695	3.61	-6.91	-10.89	-8.9	1.99	4.91	6.67	5.79	0.88	4.31
297	cca	0.47	0.88	0.64	0.88	0.49	0.65	0.24	0.62	0.86	1.5	0.75	0.71	0.95	-0.41	-0.16	-0.285	0.125	-0.24	-0.38	-0.31	0.07	-0.64	0.13	-0.1	0.015	0.115	0.17	-0.09	0.04	0.13	0.55	-0.28	-0.26	-0.27	0.01	-0.07	-0.47	-0.27	0.2	-0.09
300	cat	1.16	1.24	0.89	1.42	1.13	1.87	1.47	1.46	2.26	2.83	1.82	1.49	1.77	-0.08	-0.74	-0.41	0.33	-0.53	0.01	-0.26	0.27	-0.57	-0.58	0.05	-0.265	0.315	-0.07	-0.03	-0.05	0.02	1.06	-0.66	-0.69	-0.675	0.015	-0.6	-0.02	-0.31	0.29	0.49
304	cag	97.91	97.23	97.7	90.67	98.3	98.49	97.86	94.13	98.49	91.7	96.61	88.45	85.4	0.68	-0.19	0.245	0.435	7.03	3.73	5.38	1.65	6.79	0.62	1.88	1.25	0.63	2.22	5.68	3.95	1.73	6.3	1.3	1.69	1.495	0.195	9.25	9.41	9.33	0.08	13.09
308	caa	17.72	19.27	17.37	17.11	17.31	17.7	17.52	18.43	20.56	21.96	19	17.08	21.37	-1.55	-0.39	-0.97	0.58	0.26	-0.91	-0.325	0.585	-1.4	0.27	-1.3	-0.515	0.785	0.03	1.35	0.69	0.66	0.59	-1.28	-1.69	-1.485	0.205	0.29	0.44	0.365	0.075	-0.81
310	cac	1.16	2.18	1.4	1.69	1.62	1.1	1.53	0.9	1.72	1.87	1.07	1.61	1.33	-1.02	0.52	-0.25	0.77	-0.29	0.63	0.17	0.46	-0.15	1.11	0.03	0.57	0.54	0.08	-0.71	-0.315	0.395	0.54	0.09	0.55	0.32	0.23	-0.21	-0.08	-0.145	0.065	0.39
313	ctg	89.07	87.51	87.23	75.86	87.3	84.82	90.05	84.14	90.53	82.13	78.61	74.15	72.45	1.56	2.48	2.02	0.46	11.37	5.91	8.64	2.73	8.4	8.9	6.21	7.555	1.345	1.71	9.99	5.85	4.14	9.68	10.46	8.69	9.575	0.885	13.08	15.9	14.49	1.41	18.08
324	cat	8.49	10.6	9.83	8.92	11.97	14.98	11.11	12.95	15.5	15.22	11.6	10.83	14.85	-2.11	-3.01	-2.56	0.45	0.91	-1.84	-0.465	1.375	0.28	-1	3.38	1.19	2.19	-1.91	2.12	0.105	2.015	0.37	-3.11	0.37	-1.37	1.74	-1	0.28	-0.36	0.64	0.65
326	cgc	97.91	98.7	98.47	95.74	98.46	97.72	98.66	97.67	97.95	97.71	98.18	96.19	97.28	-0.79	0.74	-0.025	0.765	2.73	0.99	1.86	0.87	0.24	0.52	-0.46	0.03	0.49	-0.45	1.48	0.515	0.965	0.43	-0.27	0.28	0.005	0.275	2.28	2.47	2.375	0.095	0.67
327	ccg	25.81	28.15	26.95	25.08	27.1	29.59	32.54	30.48	32.97	32.85	26.21	30.54	31.8	-2.34	-2.49	-2.415	0.075	1.87	2.06	1.965	0.095	0.12	1.94	3.38	2.66	0.72	-5.46	-0.06	-2.76	2.7	1.05	-0.4	0.89	0.245	0.645	-3.59	2	-0.795	2.795	1.17
328	ccc	0.93	0.47	0.38	0.68	0.89	0.49	0.43	0.35	0.65	0.96	0.19	0.42	0.51	0.46	0.4	0.43	0.03	-0.3	0.08	-0.11	0.19	-0.31	0.28	0.3	0.29	0.01	0.26	-0.07	0.095	0.165	0.45	0.74	0.7	0.72	0.02	-0.04	0.01	-0.015	0.025	0.14
344	caa	68.6	71.26	65.26	60.51	70.39	71.67	70.39	69.39	74.49	72.8	72.98	65.06	70.1	-2.66	-1.28	-1.97	0.69	4.75	1	2.875	1.875	1.69	-1.72	-1.31	-1.515	0.205	-4.55	4.33	-0.11	4.44	2.7	-4.38	-2.59	-3.485	0.895	0.2	5.33	2.765	2.565	4.39
346	cac	1.05	1.41	1.28	1.08	1.21	0.81	0.85	1.18	0.97	1.38	1	1.25	0.88	-0.36	0.4	0.02	0.38	0.2	-0.33	-0.065	0.265	-0.41	0.41	-0.19	0.11	0.3	-0.17	-0.07	-0.12	0.05	0.5	0.05	0.21	0.13	0.08	0.03	-0.4	-0.185	0.215	0.09
353	ctt	0.58	1.41	0.38	0.34	0.4	0.65	0.18	0.52	0.43	1.14	0.38	0.54	0.63	-0.83	-0.25	-0.54	0.29	0.04	-0.34	-0.15	0.19	-0.71	1.03	0.27	0.65	0.38	-0.2	-0.02	-0.11	0.09	0.51	0.2	0.02	0.11	0.09	-0.16	-0.36	-0.26	0.1	-0.2
358	caa	9.42	10.91	9.45	13.06	8.41	7.61	12.09	12.46	11.41	12.64	8.47	9.52	9.92	-1.49	0.8	-0.345	1.145	-3.61	-0.37	-1.99	1.62	-1.23	2.44	-0.86	0.79	1.65	3.54	2.94	3.24	0.3	2.72	0.95	-0.06	0.445	0.505	-0.07	2.57	1.25	1.32	1.49
F. ETS2 region IV_minus (C-rich) strand
cytosine		cytosine methylation (mC) in indicated rDNA variants [%](2)													[mC in S (por2)] - [mC in L (por2)] [%]									[mC in L (por2)] - [mC in S (por1)] [%]									[mC in S (por2)] - [mC in S (por1)] [%]
position(1)	motif	por2-134				por2-15				por2		por1-34		por1	leaf				root tips				seedlings	leaf				root tips				seedlings	leaf				root tips				seedlings
		leaf		root tips		leaf		root tips		seedlings		leaf	root tips	seedlings	por2-134	por2-15	por2		por2-134	por2-15	por2			por2-134	por2-15	por2		por2-134	por2-15	por2			por2-134	por2-15	por2		por2-134	por2-15	por2
		S [505]	L [1053]	S [453]	L [845]	S[863]	L[1731]	S[1182]	L[2038]	S[454]	L[871]	S[1059]	S[1189]	S[1084]			mean(3)	SD			mean(3)	SD				mean(3)	SD			mean(3)	SD				mean(3)	SD			mean(3)	SD
376	cga	98.42	97.44	97.35	95.98	98.15	97.28	97.88	96.47	98.46	97.01	97.64	95.37	96.77	0.98	0.87	0.925	0.055	1.37	1.41	1.39	0.02	1.45	-0.2	-0.36	-0.28	0.08	0.61	1.1	0.855	0.245	0.24	0.78	0.51	0.645	0.135	1.98	2.51	2.245	0.265	1.69
377	ccg	18.06	17.09	14.13	10.41	20.39	17.68	18.19	17.32	24.01	18.6	18.71	19.76	19	0.97	2.71	1.84	0.87	3.72	0.87	2.295	1.425	5.41	-1.62	-1.03	-1.325	0.295	-9.35	-2.44	-5.895	3.455	-0.4	-0.65	1.68	0.515	1.165	-5.63	-1.57	-3.6	2.03	5.01
379	cac	22.18	19.3	19.25	17.63	21.21	19.7	16.5	19.45	22.91	23.19	22.59	16.65	17.71	2.88	1.51	2.195	0.685	1.62	-2.95	-0.665	2.285	-0.28	-3.29	-2.89	-3.09	0.2	0.98	2.8	1.89	0.91	5.48	-0.41	-1.38	-0.895	0.485	2.6	-0.15	1.225	1.375	5.2
380	cca	0.79	1.33	0.88	0	0.46	0.29	0.34	0.34	1.32	0.8	1.32	0.42	0.92	-0.54	0.17	-0.185	0.355	0.88	0	0.44	0.44	0.52	0.01	-1.03	-0.51	0.52	-0.42	-0.08	-0.25	0.17	-0.12	-0.53	-0.86	-0.695	0.165	0.46	-0.08	0.19	0.27	0.4
381	ccc	0.4	0.28	0.22	0.59	0.12	0.58	0.68	0.39	0.22	0.8	0.38	0.17	0.46	0.12	-0.46	-0.17	0.29	-0.37	0.29	-0.04	0.33	-0.58	-0.1	0.2	0.05	0.15	0.42	0.22	0.32	0.1	0.34	0.02	-0.26	-0.12	0.14	0.05	0.51	0.28	0.23	-0.24
388	caa	12.48	11.87	10.64	10.18	11.95	10.11	13.87	11.33	16.34	16.42	11.52	11.69	13.65	0.61	1.84	1.225	0.615	0.46	2.54	1.5	1.04	-0.08	0.35	-1.41	-0.53	0.88	-1.51	-0.36	-0.935	0.575	2.77	0.96	0.43	0.695	0.265	-1.05	2.18	0.565	1.615	2.69
390	cac	0.2	0.57	0.22	0.83	1.04	0.58	0.17	0.79	0.66	1.03	0.28	0.93	0.46	-0.37	0.46	0.045	0.415	-0.61	-0.62	-0.615	0.005	-0.37	0.29	0.3	0.295	0.005	-0.1	-0.14	-0.12	0.02	0.57	-0.08	0.76	0.34	0.42	-0.71	-0.76	-0.735	0.025	0.2
393	caa	7.52	7.98	7.06	6.27	6.15	8.55	8.29	8.39	11.67	12.06	11.52	8.66	10.33	-0.46	-2.4	-1.43	0.97	0.79	-0.1	0.345	0.445	-0.39	-3.54	-2.97	-3.255	0.285	-2.39	-0.27	-1.33	1.06	1.73	-4	-5.37	-4.685	0.685	-1.6	-0.37	-0.985	0.615	1.34
405	cga	98.02	97.72	99.12	96.92	99.19	98.32	97.88	97.11	99.12	97.36	97.83	95.46	97.6	0.3	0.87	0.585	0.285	2.2	0.77	1.485	0.715	1.76	-0.11	0.49	0.19	0.3	1.46	1.65	1.555	0.095	-0.24	0.19	1.36	0.775	0.585	3.66	2.42	3.04	0.62	1.52
408	cat	1.78	1.33	2.21	2.25	1.51	2.02	2.54	2.65	3.52	3.21	2.27	2.02	2.12	0.45	-0.51	-0.03	0.48	-0.04	-0.11	-0.075	0.035	0.31	-0.94	-0.25	-0.595	0.345	0.23	0.63	0.43	0.2	1.09	-0.49	-0.76	-0.625	0.135	0.19	0.52	0.355	0.165	1.4
409	cca	0	0.38	0.88	0.83	0.12	0.46	0.25	0.49	0.66	0.34	0.28	0.76	0.37	-0.38	-0.34	-0.36	0.02	0.05	-0.24	-0.095	0.145	0.32	0.1	0.18	0.14	0.04	0.07	-0.27	-0.1	0.17	-0.03	-0.28	-0.16	-0.22	0.06	0.12	-0.51	-0.195	0.315	0.29
414	caa	17.62	16.62	15.23	13.14	18.54	16.35	16.58	17.52	27.31	21.35	18.79	18.59	21.03	1	2.19	1.595	0.595	2.09	-0.94	0.575	1.515	5.96	-2.17	-2.44	-2.305	0.135	-5.45	-1.07	-3.26	2.19	0.32	-1.17	-0.25	-0.71	0.46	-3.36	-2.01	-2.685	0.675	6.28
418	caa	2.77	2.85	1.99	2.96	3.82	3.87	3.38	3.73	4.41	4.37	2.64	3.45	4.15	-0.08	-0.05	-0.065	0.015	-0.97	-0.35	-0.66	0.31	0.04	0.21	1.23	0.72	0.51	-0.49	0.28	-0.105	0.385	0.22	0.13	1.18	0.655	0.525	-1.46	-0.07	-0.765	0.695	0.26
428	ctt	0.2	0.38	0.44	0.83	0.12	0.46	0.34	0.69	1.54	0.92	0.38	0.51	0.09	-0.18	-0.34	-0.26	0.08	-0.39	-0.35	-0.37	0.02	0.62	0	0.08	0.04	0.04	0.32	0.18	0.25	0.07	0.83	-0.18	-0.26	-0.22	0.04	-0.07	-0.17	-0.12	0.05	1.45
431	caa	21.58	22.41	11.5	15.62	30.59	29.58	21.15	21.65	32.82	34.44	31.07	22.29	34.59	-0.83	1.01	0.09	0.92	-4.12	-0.5	-2.31	1.81	-1.62	-8.66	-1.49	-5.075	3.585	-6.67	-0.64	-3.655	3.015	-0.15	-9.49	-0.48	-4.985	4.505	-10.79	-1.14	-5.965	4.825	-1.77
438	caa	1.19	1.99	0.88	1.18	1.74	1.68	2.03	1.42	0.88	1.95	1.23	1.26	1.01	-0.8	0.06	-0.37	0.43	-0.3	0.61	0.155	0.455	-1.07	0.76	0.45	0.605	0.155	-0.08	0.16	0.04	0.12	0.94	-0.04	0.51	0.235	0.275	-0.38	0.77	0.195	0.575	-0.13
445	cgt	99.41	98.77	97.13	97.04	98.73	98.09	98.05	98.09	98.68	98.16	97.83	95.37	97.51	0.64	0.64	0.64	0	0.09	-0.04	0.025	0.065	0.52	0.94	0.26	0.6	0.34	1.67	2.72	2.195	0.525	0.65	1.58	0.9	1.24	0.34	1.76	2.68	2.22	0.46	1.17
448	cag	95.45	92.31	93.38	81.54	93.05	91.68	93.82	87.98	94.93	84.85	88.67	79.56	72.42	3.14	1.37	2.255	0.885	11.84	5.84	8.84	3	10.08	3.64	3.01	3.325	0.315	1.98	8.42	5.2	3.22	12.43	6.78	4.38	5.58	1.2	13.82	14.26	14.04	0.22	22.51
452	caa	15.45	15.68	10.82	12.43	13.79	15.54	13.37	15.11	17.84	21.24	17.09	15.56	19.46	-0.23	-1.75	-0.99	0.76	-1.61	-1.74	-1.675	0.065	-3.4	-1.41	-1.55	-1.48	0.07	-3.13	-0.45	-1.79	1.34	1.78	-1.64	-3.3	-2.47	0.83	-4.74	-2.19	-3.465	1.275	-1.62
454	cgc	98.42	98.67	97.79	97.99	97.68	98.9	98.05	97.94	98.46	98.74	98.77	98.4	98.25	-0.25	-1.22	-0.735	0.485	-0.2	0.11	-0.045	0.155	-0.28	-0.1	0.13	0.015	0.115	-0.41	-0.46	-0.435	0.025	0.49	-0.35	-1.09	-0.72	0.37	-0.61	-0.35	-0.48	0.13	0.21
455	ccg	19.21	16.14	14.79	13.73	21.9	19.53	19.88	16.39	22.47	21.35	17.37	18.5	19.46	3.07	2.37	2.72	0.35	1.06	3.49	2.275	1.215	1.12	-1.23	2.16	0.465	1.695	-4.77	-2.11	-3.44	1.33	1.89	1.84	4.53	3.185	1.345	-3.71	1.38	-1.165	2.545	3.01
457	cgc	90.3	97.91	86.75	97.75	90.38	98.38	85.03	97.74	87.89	98.05	78	79.81	82.56	-7.61	-8	-7.805	0.195	-11	-12.71	-11.855	0.855	-10.16	19.91	20.38	20.145	0.235	17.94	17.93	17.935	0.005	15.49	12.3	12.38	12.34	0.04	6.94	5.22	6.08	0.86	5.33
459	cac	0.79	2.47	0.88	2.37	0.93	1.33	1.95	1.82	3.08	1.72	2.08	2.27	1.75	-1.68	-0.4	-1.04	0.64	-1.49	0.13	-0.68	0.81	1.36	0.39	-0.75	-0.18	0.57	0.1	-0.45	-0.175	0.275	-0.03	-1.29	-1.15	-1.22	0.07	-1.39	-0.32	-0.855	0.535	1.33
462	cat	0.79	1.14	1.32	1.66	1.74	1.62	0.93	1.32	1.1	2.53	1.32	1.35	1.94	-0.35	0.12	-0.115	0.235	-0.34	-0.39	-0.365	0.025	-1.43	-0.18	0.3	0.06	0.24	0.31	-0.03	0.14	0.17	0.59	-0.53	0.42	-0.055	0.475	-0.03	-0.42	-0.225	0.195	-0.84
471	cat	4.36	4.65	3.97	4.14	3.82	4.56	4.65	5.59	6.83	8.27	4.82	5.47	6	-0.29	-0.74	-0.515	0.225	-0.17	-0.94	-0.555	0.385	-1.44	-0.17	-0.26	-0.215	0.045	-1.33	0.12	-0.605	0.725	2.27	-0.46	-1	-0.73	0.27	-1.5	-0.82	-1.16	0.34	0.83
474	ctt	0.99	0.57	0.66	0.59	0.81	0.69	0.59	0.44	1.54	1.95	1.23	0.93	1.2	0.42	0.12	0.27	0.15	0.07	0.15	0.11	0.04	-0.41	-0.66	-0.54	-0.6	0.06	-0.34	-0.49	-0.415	0.075	0.75	-0.24	-0.42	-0.33	0.09	-0.27	-0.34	-0.305	0.035	0.34
483	caa	6.73	7.31	3.97	7.34	9.85	6.13	7.78	7.21	6.61	9.41	6.14	8.16	7.84	-0.58	3.72	1.57	2.15	-3.37	0.57	-1.4	1.97	-2.8	1.17	-0.01	0.58	0.59	-0.82	-0.95	-0.885	0.065	1.57	0.59	3.71	2.15	1.56	-4.19	-0.38	-2.285	1.905	-1.23
486	caa	2.97	3.51	1.55	3.67	4.06	3.76	2.96	3.53	3.74	5.4	3.12	2.94	3.69	-0.54	0.3	-0.12	0.42	-2.12	-0.57	-1.345	0.775	-1.66	0.39	0.64	0.515	0.125	0.73	0.59	0.66	0.07	1.71	-0.15	0.94	0.395	0.545	-1.39	0.02	-0.685	0.705	0.05
495	cag	97.62	97.06	95.81	87.1	96.76	95.03	96.11	91.02	98.24	88.17	94.33	82.67	78.87	0.56	1.73	1.145	0.585	8.71	5.09	6.9	1.81	10.07	2.73	0.7	1.715	1.015	4.43	8.35	6.39	1.96	9.3	3.29	2.43	2.86	0.43	13.14	13.44	13.29	0.15	19.37
498	caa	8.32	10.83	12.39	9.59	10.78	10.75	11.84	11.92	14.76	11.71	14.83	11.45	11.62	-2.51	0.03	-1.24	1.27	2.8	-0.08	1.36	1.44	3.05	-4	-4.08	-4.04	0.04	-1.86	0.47	-0.695	1.165	0.09	-6.51	-4.05	-5.28	1.23	0.94	0.39	0.665	0.275	3.14
501	cag	90.1	90.12	89.4	77.04	92.12	88.79	92.64	85.38	91.85	82.32	85.65	79.73	71.77	-0.02	3.33	1.655	1.675	12.36	7.26	9.81	2.55	9.53	4.47	3.14	3.805	0.665	-2.69	5.65	1.48	4.17	10.55	4.45	6.47	5.46	1.01	9.67	12.91	11.29	1.62	20.08
G. ETS2 region V_plus (G-rich) strand
Cytosine		cytosine methylation (mC) in indicated rDNA variants [%](2)													(S + Ls) [%] - La [%]		(S + Ls) [%] - La [%]							(La)(por2-) [%] - S(por1-34) [%]									(S+Ls)(por2- )[%] - S(por1-34) [%]
position(1)	motif	por2-134				por2-15				por2		por1-34		por1-seedlings	leaf				root tips				seedlings	leaf				root tips				seedlings	leaf				root tips				seedlings
		leaf		root tips		leaf		root tips		seedlings		leaf	root tips	entire body	por2-134	por2-15	por2		por2-134	por2-15	por2		por2	por2-134	por2-15	por2		por2-134	por2-15	por2		por2	por2-134	por2-15	por2		por2-134	por2-15	por2		por2
		S+Ls [966]	La [761]	S+Ls [1103]	La [770]	S+Ls [2367]	La [1936]	S+Ls [2894]	La [2032]	S+Ls [1222]	La [828]	S [2133](2)	S [1999]	S [1572]			mean(3)	SD			mean(3)	SD				mean(3)	SD			mean(3)	SD				mean(3)	SD			mean(3)	SD
442	Cac	0.72	1.97	1.36	0.91	0.76	0.98	0.48	0.84	1.31	1.81	0.56	0.5	1.08	-1.25	-0.22	-0.735	0.515	0.45	-0.36	0.045	0.405	-0.5	1.41	0.42	0.915	0.495	0.41	0.34	0.375	0.035	0.73	0.16	0.2	0.18	0.02	0.86	-0.02	0.42	0.44	0.23
444	Cgc	98.96	99.34	98.1	97.01	98.61	97.99	97.86	96.85	98.61	98.19	97.7	96.2	95.8	-0.38	0.62	0.12	0.5	1.09	1.01	1.05	0.04	0.42	1.64	0.29	0.965	0.675	0.81	0.65	0.73	0.08	2.39	1.26	0.91	1.085	0.175	1.9	1.66	1.78	0.12	2.81
446	Ctg	93.37	92.51	92.2	72.21	92.9	89.15	92.5	79.38	95.42	75.36	89.59	73.64	71.25	0.86	3.75	2.305	1.445	19.99	13.12	16.555	3.435	20.06	2.92	-0.44	1.24	1.68	-1.43	5.74	2.155	3.585	4.11	3.78	3.31	3.545	0.235	18.56	18.86	18.71	0.15	24.17
449	Ctt	0.31	1.97	1.45	0.52	1.23	1.55	1	1.03	1.88	1.57	0.7	0.85	1.15	-1.66	-0.32	-0.99	0.67	0.93	-0.03	0.45	0.48	0.31	1.27	0.85	1.06	0.21	-0.33	0.18	-0.075	0.255	0.42	-0.39	0.53	0.07	0.46	0.6	0.15	0.375	0.225	0.73
453	Cgg	98.65	98.55	97.82	98.44	98.31	98.61	98.31	97.39	98.45	98.55	98.64	97.3	98.16	0.1	-0.3	-0.1	0.2	-0.62	0.92	0.15	0.77	-0.1	-0.09	-0.03	-0.06	0.03	1.14	0.09	0.615	0.525	0.39	0.01	-0.33	-0.16	0.17	0.52	1.01	0.765	0.245	0.29
456	Cgt	0	0	0	0	0	0	0	0	0	0	0	0	0	0	0	0	0	0	0	0	0	0	0	0	0	0	0	0	0	0	0	0	0	0	0	0	0	0	0	0
463	Caa	9.63	11.84	8.07	7.79	11.24	11.88	9.57	10.49	14.48	17.03	12.24	9.15	14.63	-2.21	-0.64	-1.425	0.785	0.28	-0.92	-0.32	0.6	-2.55	-0.4	-0.36	-0.38	0.02	-1.36	1.34	-0.01	1.35	2.4	-2.61	-1	-1.805	0.805	-1.08	0.42	-0.33	0.75	-0.15
467	Caa	8.91	8.94	6.53	6.37	7.82	8.42	7.5	7.87	10.8	10.14	8.12	7.05	9.29	-0.03	-0.6	-0.315	0.285	0.16	-0.37	-0.105	0.265	0.66	0.82	0.3	0.56	0.26	-0.68	0.82	0.07	0.75	0.85	0.79	-0.3	0.245	0.545	-0.52	0.45	-0.035	0.485	1.51
475	Caa	2.6	3.42	1.72	2.47	3.3	3.31	2.11	2.85	3.77	3.62	2.96	2.7	4.2	-0.82	-0.01	-0.415	0.405	-0.75	-0.74	-0.745	0.005	0.15	0.46	0.35	0.405	0.055	-0.23	0.15	-0.04	0.19	-0.58	-0.36	0.34	-0.01	0.35	-0.98	-0.59	-0.785	0.195	-0.43
478	Cct	0.62	0.66	0.45	0.65	0.42	0.52	0.73	0.69	0.65	0.97	0.47	0.65	1.27	-0.04	-0.1	-0.07	0.03	-0.2	0.04	-0.08	0.12	-0.32	0.19	0.05	0.12	0.07	0	0.04	0.02	0.02	-0.3	0.15	-0.05	0.05	0.1	-0.2	0.08	-0.06	0.14	-0.62
479	Ctt	0.93	1.45	1.09	0.78	0.72	0.88	0.69	0.79	1.39	1.33	0.7	0.65	1.02	-0.52	-0.16	-0.34	0.18	0.31	-0.1	0.105	0.205	0.06	0.75	0.18	0.465	0.285	0.13	0.14	0.135	0.005	0.31	0.23	0.02	0.125	0.105	0.44	0.04	0.24	0.2	0.37
489	Caa	26.5	28.38	23.84	20.39	28.02	29.3	26.36	24.95	31.75	32.61	34.93	22.11	29.77	-1.88	-1.28	-1.58	0.3	3.45	1.41	2.43	1.02	-0.86	-6.55	-5.63	-6.09	0.46	-1.72	2.84	0.56	2.28	2.84	-8.43	-6.91	-7.67	0.76	1.73	4.25	2.99	1.26	1.98
492	Cct	0.83	0.66	0.91	0.91	0.3	0.41	0.45	0.54	0.57	0.36	0.42	0.5	0.95	0.17	-0.11	0.03	0.14	0	-0.09	-0.045	0.045	0.21	0.24	-0.01	0.115	0.125	0.41	0.04	0.225	0.185	-0.59	0.41	-0.12	0.145	0.265	0.41	-0.05	0.18	0.23	-0.38
493	ctg	97.2	95.93	95.56	79.48	96.2	94.06	96.41	85.97	97.22	80.92	95.73	79.34	77.54	1.27	2.14	1.705	0.435	16.08	10.44	13.26	2.82	16.3	0.2	-1.67	-0.735	0.935	0.14	6.63	3.385	3.245	3.38	1.47	0.47	0.97	0.5	16.22	17.07	16.645	0.425	19.68
499	ctg	90.79	89.75	87.49	70.26	88.09	85.38	89.7	78.25	91	74.03	85.47	73.34	68.19	1.04	2.71	1.875	0.835	17.23	11.45	14.34	2.89	16.97	4.28	-0.09	2.095	2.185	-3.08	4.91	0.915	3.995	5.84	5.32	2.62	3.97	1.35	14.15	16.36	15.255	1.105	22.81
502	ctc	1.35	1.18	1.81	1.3	0.68	1.08	1.49	0.89	0.98	2.05	1.55	1.45	0.95	0.17	-0.4	-0.115	0.285	0.51	0.6	0.555	0.045	-1.07	-0.37	-0.47	-0.42	0.05	-0.15	-0.56	-0.355	0.205	1.1	-0.2	-0.87	-0.535	0.335	0.36	0.04	0.2	0.16	0.03
504	cat	9.01	10.64	8.88	7.14	8.15	8.94	9.54	10.24	11.05	13.04	12.71	9.75	13.49	-1.63	-0.79	-1.21	0.42	1.74	-0.7	0.52	1.22	-1.99	-2.07	-3.77	-2.92	0.85	-2.61	0.49	-1.06	1.55	-0.45	-3.7	-4.56	-4.13	0.43	-0.87	-0.21	-0.54	0.33	-2.44
508	cat	1.45	2.1	0.91	1.04	1.52	1.14	1.55	1.48	3.03	1.57	1.41	1.65	1.85	-0.65	0.38	-0.135	0.515	-0.13	0.07	-0.03	0.1	1.46	0.69	-0.27	0.21	0.48	-0.61	-0.17	-0.39	0.22	-0.28	0.04	0.11	0.075	0.035	-0.74	-0.1	-0.42	0.32	1.18
511	cga	95.45	97.5	96.01	96.36	95.78	97.99	95.92	97.24	95.91	96.38	98.08	96.65	98.16	-2.05	-2.21	-2.13	0.08	-0.35	-1.32	-0.835	0.485	-0.47	-0.58	-0.09	-0.335	0.245	-0.29	0.59	0.15	0.44	-1.78	-2.63	-2.3	-2.465	0.165	-0.64	-0.73	-0.685	0.045	-2.25
517	ctt	0.83	0.66	0.27	0.52	0.51	0.41	0.14	0.2	0.08	0.24	0.66	0.25	0.64	0.17	0.1	0.135	0.035	-0.25	-0.06	-0.155	0.095	-0.16	0	-0.25	-0.125	0.125	0.27	-0.05	0.11	0.16	-0.4	0.17	-0.15	0.01	0.16	0.02	-0.11	-0.045	0.065	-0.56
522	ccc	0.72	0.26	0.09	0.39	0.3	0.46	0.35	0.2	0.49	0.36	0.42	0.05	0.19	0.46	-0.16	0.15	0.31	-0.3	0.15	-0.075	0.225	0.13	-0.16	0.04	-0.06	0.1	0.34	0.15	0.245	0.095	0.17	0.3	-0.12	0.09	0.21	0.04	0.3	0.17	0.13	0.3
523	cca	1.04	1.71	1.09	1.69	2.24	1.81	1.66	2.21	2.37	2.54	2.25	1.35	2.35	-0.67	0.43	-0.12	0.55	-0.6	-0.55	-0.575	0.025	-0.17	-0.54	-0.44	-0.49	0.05	0.34	0.86	0.6	0.26	0.19	-1.21	-0.01	-0.61	0.6	-0.26	0.31	0.025	0.285	0.02
524	cat	23.91	27.07	20.22	16.49	21.55	24.07	23.61	22	27.17	25.6	33.69	21.87	29.13	-3.16	-2.52	-2.84	0.32	3.73	1.61	2.67	1.06	1.57	-6.62	-9.62	-8.12	1.5	-5.38	0.13	-2.625	2.755	-3.53	-9.78	-12.14	-10.96	1.18	-1.65	1.74	0.045	1.695	-1.96
542	ccc	0.72	0.39	1.27	0.65	0.8	0.62	1.14	0.69	0.65	0.85	1.17	0.75	1.27	0.33	0.18	0.255	0.075	0.62	0.45	0.535	0.085	-0.2	-0.78	-0.55	-0.665	0.115	-0.1	-0.06	-0.08	0.02	-0.42	-0.45	-0.37	-0.41	0.04	0.52	0.39	0.455	0.065	-0.62
543	cct	0.41	0	0.18	0.52	0.21	0.41	0.28	0.39	0.57	0.6	0.23	0.25	0.45	0.41	-0.2	0.105	0.305	-0.34	-0.11	-0.225	0.115	-0.03	-0.23	0.18	-0.025	0.205	0.27	0.14	0.205	0.065	0.15	0.18	-0.02	0.08	0.1	-0.07	0.03	-0.02	0.05	0.12
544	ctt	14.6	12.75	14.96	13.12	11.11	13.43	19.99	16.09	16.78	13.16	18.57	17.21	17.37	1.85	-2.32	-0.235	2.085	1.84	3.9	2.87	1.03	3.62	-5.82	-5.14	-5.48	0.34	-4.09	-1.12	-2.605	1.485	-4.21	-3.97	-7.46	-5.715	1.745	-2.25	2.78	0.265	2.515	-0.59
557	cat	0.62	0.26	0.45	1.04	0.3	1.08	0.52	0.69	0.65	0.72	0.33	0.65	0.76	0.36	-0.78	-0.21	0.57	-0.59	-0.17	-0.38	0.21	-0.07	-0.07	0.75	0.34	0.41	0.39	0.04	0.215	0.175	-0.04	0.29	-0.03	0.13	0.16	-0.2	-0.13	-0.165	0.035	-0.11
H. ETS2 region VI_plus (G-rich) strand
Cytosine		cytosine methylation (mC) in indicated rDNA variants [%](2)													(S + Ls) [%] - La [%]									(La)(por2) [%] - S(por1) [%]									(S+Ls)(por2-)(%) - S(por1-34) [%]
position(1)	motif	por2-134				por2-15				por2		por1-34		por1	leaf				root tips				seedlings	leaf				root tips				seedlings	leaf				root tips				seedlings
		leaf		root tips		leaf		root tips		seedlings		leaf	root tips	seedlings	por2-134	por2-15	por2		por2-134	por2-15	por2		por2	por2-134	por2-15	por2		por2-134	por2-15	por2		por2	por2-134	por2-15	por2		por2-134	por2-15	por2		por2
		S+Ls [1317;801;418]	La [1033;623;319]	S+Ls [1263; 751; 382]	La [882; 537; 273]	S+Ls [1614; 860; 358]	La [1110; 606; 264]	S+Ls [1934; 1006; 435]	La [1355; 752; 334]	S+Ls [1335; 751; 395]	La [921; 563; 275]	S [2094; 1282; 536 ](2)	S [1640; 1015; 419]	S [1555; 976; 397]			mean(3)	SD			mean(3)	SD				mean(3)	SD			mean(3)	SD				mean(3)	SD			mean(3)	SD
568	cac	1.82	0.77	1.43	1.47	1.55	1.08	1.45	0.96	1.65	0.65	1.19	1.77	1.93	1.05	0.47	0.76	0.29	-0.04	0.49	0.225	0.265	1	-0.42	-0.11	-0.265	0.155	-0.3	-0.81	-0.555	0.255	-1.28	0.63	0.36	0.495	0.135	-0.34	-0.32	-0.33	0.01	-0.28
570	caa	15.41	14.42	13.3	9.42	18.71	17.3	15.72	13.06	23.3	20.2	23.73	14.57	21.67	0.99	1.41	1.2	0.21	3.88	2.66	3.27	0.61	3.1	-9.31	-6.43	-7.87	1.44	-5.15	-1.51	-3.33	1.82	-1.47	-8.32	-5.02	-6.67	1.65	-1.27	1.15	-0.06	1.21	1.63
576	cgt	97.49	96.9	97.62	94.44	96.96	97.39	97.31	94.83	96.93	94.46	94.84	92.32	94.41	0.59	-0.43	0.08	0.51	3.18	2.48	2.83	0.35	2.47	2.06	2.55	2.305	0.245	2.12	2.51	2.315	0.195	0.05	2.65	2.12	2.385	0.265	5.3	4.99	5.145	0.155	2.52
579	caa	7.52	11.91	7.37	7.6	8.05	10.36	8.12	11.44	13.78	12.81	11.89	8.05	11.96	-4.39	-2.31	-3.35	1.04	-0.23	-3.32	-1.775	1.545	0.97	0.02	-1.53	-0.755	0.775	-0.45	3.39	1.47	1.92	0.85	-4.37	-3.84	-4.105	0.265	-0.68	0.07	-0.305	0.375	1.82
586	ctt	0	0.48	0.4	0.57	0.37	0.72	0.57	0.89	1.2	0.87	0.67	0.61	1.09	-0.48	-0.35	-0.415	0.065	-0.17	-0.32	-0.245	0.075	0.33	-0.19	0.05	-0.07	0.12	-0.04	0.28	0.12	0.16	-0.22	-0.67	-0.3	-0.485	0.185	-0.21	-0.04	-0.125	0.085	0.11
596	ccc	0.38	0.97	0.48	0.68	0.43	0.27	0.26	0.66	0.52	1.19	0.33	0.12	0.45	-0.59	0.16	-0.215	0.375	-0.2	-0.4	-0.3	0.1	-0.67	0.64	-0.06	0.29	0.35	0.56	0.54	0.55	0.01	0.74	0.05	0.1	0.075	0.025	0.36	0.14	0.25	0.11	0.07
597	cct	0.61	1.26	0.48	0.11	0.37	0.36	0.67	1.11	0.82	1.3	0.53	0.37	0.45	-0.65	0.01	-0.32	0.33	0.37	-0.44	-0.035	0.405	-0.48	0.73	-0.17	0.28	0.45	-0.26	0.74	0.24	0.5	0.85	0.08	-0.16	-0.04	0.12	0.11	0.3	0.205	0.095	0.37
598	ctt	8.2	9.87	11.32	8.28	6.82	8.38	13.03	10.26	13.03	14.33	11.41	10.18	12.15	-1.67	-1.56	-1.615	0.055	3.04	2.77	2.905	0.135	-1.3	-1.54	-3.03	-2.285	0.745	-1.9	0.08	-0.91	0.99	2.18	-3.21	-4.59	-3.9	0.69	1.14	2.85	1.995	0.855	0.88
603	cga	98.18	97.68	98.02	96.83	98.76	98.02	97.67	96.83	98.43	97.72	98.14	96.95	97.81	0.5	0.74	0.62	0.12	1.19	0.84	1.015	0.175	0.71	-0.46	-0.12	-0.29	0.17	-0.12	-0.12	-0.12	0	-0.09	0.04	0.62	0.33	0.29	1.07	0.72	0.895	0.175	0.62
615	ctt	0.53	0.87	0.71	0.91	0.62	0.9	0.67	0.44	1.2	1.09	0.53	0.85	1.42	-0.34	-0.28	-0.31	0.03	-0.2	0.23	0.015	0.215	0.11	0.34	0.37	0.355	0.015	0.06	-0.41	-0.175	0.235	-0.33	0	0.09	0.045	0.045	-0.14	-0.18	-0.16	0.02	-0.22
618	ctt	1.37	2.13	2.06	1.36	1.18	1.35	1.81	1.33	2.32	1.63	1.86	1.95	2.89	-0.76	-0.17	-0.465	0.295	0.7	0.48	0.59	0.11	0.69	0.27	-0.51	-0.12	0.39	-0.59	-0.62	-0.605	0.015	-1.26	-0.49	-0.68	-0.585	0.095	0.11	-0.14	-0.015	0.125	-0.57
628	ccg	29.61	32.14	29.14	22.9	31.04	34.32	33.97	31.07	36.55	34.42	30.61	27.32	36.78	-2.53	-3.28	-2.905	0.375	6.24	2.9	4.57	1.67	2.13	1.53	3.71	2.62	1.09	-4.42	3.75	-0.335	4.085	-2.36	-1	0.43	-0.285	0.715	1.82	6.65	4.235	2.415	-0.23
629	cgt	98.03	97.68	97.55	94.9	97.89	96.94	96.48	94.69	97.98	96.63	96.13	92.62	94.6	0.35	0.95	0.65	0.3	2.65	1.79	2.22	0.43	1.35	1.55	0.81	1.18	0.37	2.28	2.07	2.175	0.105	2.03	1.9	1.76	1.83	0.07	4.93	3.86	4.395	0.535	3.38
632	cgt	97.8	95.45	96.83	93.54	95.04	94.41	95.19	91	96.48	94.68	93.22	88.96	91.7	2.35	0.63	1.49	0.86	3.29	4.19	3.74	0.45	1.8	2.23	1.19	1.71	0.52	4.58	2.04	3.31	1.27	2.98	4.58	1.82	3.2	1.38	7.87	6.23	7.05	0.82	4.78
635	cca	2.89	3	3.01	2.27	3.72	4.23	3.46	3.32	3.75	2.93	2.77	3.48	3.92	-0.11	-0.51	-0.31	0.2	0.74	0.14	0.44	0.3	0.82	0.23	1.46	0.845	0.615	-1.21	-0.16	-0.685	0.525	-0.99	0.12	0.95	0.535	0.415	-0.47	-0.02	-0.245	0.225	-0.17
636	cat	41.08	41.24	41.33	31.52	41.39	38.47	43.9	40	39.4	39.63	50.1	37.07	40.26	-0.16	2.92	1.38	1.54	9.81	3.9	6.855	2.955	-0.23	-8.86	-11.63	-10.245	1.385	-5.55	2.93	-1.31	4.24	-0.63	-9.02	-8.71	-8.865	0.155	4.26	6.83	5.545	1.285	-0.86
643	cga	98.1	99.32	98.18	98.41	98.82	98.29	98.04	98.08	98.05	98.48	98.71	97.32	98.01	-1.22	0.53	-0.345	0.875	-0.23	-0.04	-0.135	0.095	-0.43	0.61	-0.42	0.095	0.515	1.09	0.76	0.925	0.165	0.47	-0.61	0.11	-0.25	0.36	0.86	0.72	0.79	0.07	0.04
646	caa	7.22	6.29	5.7	5.68	7.01	6.49	6.2	6.13	7.94	5.97	7.21	4.63	7.97	0.93	0.52	0.725	0.205	0.02	0.07	0.045	0.025	1.97	-0.92	-0.72	-0.82	0.1	1.05	1.5	1.275	0.225	-2	0.01	-0.2	-0.095	0.105	1.07	1.57	1.32	0.25	-0.03
651	cgg	98.41	98.06	98.1	97.05	98.27	98.92	97.93	96.75	98.8	97.83	97.71	96.77	98.07	0.35	-0.65	-0.15	0.5	1.05	1.18	1.115	0.065	0.97	0.35	1.21	0.78	0.43	0.28	-0.02	0.13	0.15	-0.24	0.7	0.56	0.63	0.07	1.33	1.16	1.245	0.085	0.73
671	caa	13.52	15.59	10.93	12.84	15.86	18.74	15.56	16.62	17.23	21.72	20.11	16.1	21.29	-2.07	-2.88	-2.475	0.405	-1.91	-1.06	-1.485	0.425	-4.49	-4.52	-1.37	-2.945	1.575	-3.26	0.52	-1.37	1.89	0.43	-6.59	-4.25	-5.42	1.17	-5.17	-0.54	-2.855	2.315	-4.06
675	cag	97.27	96.71	95.72	81.29	97.58	95.59	97.21	88.27	98.28	83.93	94.13	81.71	76.66	0.56	1.99	1.275	0.715	14.43	8.94	11.685	2.745	14.35	2.58	1.46	2.02	0.56	-0.42	6.56	3.07	3.49	7.27	3.14	3.45	3.295	0.155	14.01	15.5	14.755	0.745	21.62
683	cta	3.12	3.85	2.4	2.97	2.91	3.96	2.49	3.72	5.59	6.39	3.28	3.35	4.1	-0.73	-1.05	-0.89	0.16	-0.57	-1.23	-0.9	0.33	-0.8	0.57	0.68	0.625	0.055	-0.38	0.37	-0.005	0.375	2.29	-0.16	-0.37	-0.265	0.105	-0.95	-0.86	-0.905	0.045	1.49
686	cct	1	0.96	0.53	0.37	0.35	0.33	0.6	0.27	0.27	1.6	0.47	0.49	0.82	0.04	0.02	0.03	0.01	0.16	0.33	0.245	0.085	-1.33	0.49	-0.14	0.175	0.315	-0.12	-0.22	-0.17	0.05	0.78	0.53	-0.12	0.205	0.325	0.04	0.11	0.075	0.035	-0.55
687	ctg	97.5	95.35	96.4	82.34	94.53	92.24	96.42	88.3	96.94	83.66	92.59	83.35	74.08	2.15	2.29	2.22	0.07	14.06	8.12	11.09	2.97	13.28	2.76	-0.35	1.205	1.555	-1.01	4.95	1.97	2.98	9.58	4.91	1.94	3.425	1.485	13.05	13.07	13.06	0.01	22.86
696	cct	1.44	1.88	1.57	2.93	1.12	0.76	0.23	0.6	0.76	3.64	0.37	1.67	1.26	-0.44	0.36	-0.04	0.4	-1.36	-0.37	-0.865	0.495	-2.88	1.51	0.39	0.95	0.56	1.26	-1.07	0.095	1.165	2.38	1.07	0.75	0.91	0.16	-0.1	-1.44	-0.77	0.67	-0.5
697	ctg	92.34	94.36	92.41	81.32	94.41	93.56	94.48	87.13	96.71	81.82	92.16	79.71	73.05	-2.02	0.85	-0.585	1.435	11.09	7.35	9.22	1.87	14.89	2.2	1.4	1.8	0.4	1.61	7.42	4.515	2.905	8.77	0.18	2.25	1.215	1.035	12.7	14.77	13.735	1.035	23.66
(1) positions in ETS2 relative to the 5'-end of the ETS2 region I
(2) methylation of each cytosine is compared between thirteen ETS2, which differ in (i) linked IGS variants (L, S, La and Ls+S), (ii) tissues of origin (leaf, root tips, seedlings) and plant sources (por1, por2-134 and por2-15). Number(s) in square brackets mean number of reads used for calculations of mC content in each sample. In table H, first, second and third number correspond to cytosine po…
(3) for leaves and root tips the values were averaged from plants por2-134 and por2-15
Cytosines in positions 15, 456 (plus strand) and 457 (minus strand) (gray background) are invariable in L-variant whereas C>T and C>A substitution, respectively, were relatively frequently detected in S-variant and therefore these cytosines were excluded from all statistical evaluations
Overleap between regions IV and V is highlighted in gray background
CG, CWG and CCG motifs are highlighted in blue, red and orange background, respectively.
I. Arranged source data for Supplementary Figure S4B - ETS2 regions I and II; plus (G-rich) strand
cytosine		[mC in S (por2)] - [mC in L (por2)] [%]					[mC in L (por2)] - [mC in S (por1)] [%]					[mC in S (por2)] - [mC in S (por1)] [%]
position(1)	motif	leaf		root tips		seedlings	leaf		rot tips		seedlings	leaf		rot tips		seedlings
		mean(3)	SD	mean(3)	SD		mean(3)	SD	mean(3)	SD		mean(3)	SD	mean(3)	SD
1	cga	0.785	0.285	1.985	0.345	2.54	2.56	0.17	3.835	0.475	3.55	3.345	0.115	5.82	0.82	6.09
27	cga	0.48	0.42	2.09	0.08	2.16	2.475	0.395	3.655	0.225	2.44	2.955	0.025	5.745	0.305	4.6
37	cga	0	0	0	0	0	0	0	0	0	0	0	0	0	0	0
40	cga	1.125	0.145	3.225	0.405	2.21	1.76	0.1	2.965	1.055	4.42	2.885	0.245	6.19	0.65	6.63
51	caa	-0.12	0.33	-0.27	0.22	-1.95	-0.725	0.555	-0.245	0.765	-0.01	-0.845	0.885	-0.515	0.985	-1.96
54	cga	0.125	0.635	0.9	0.34	0.18	0.68	0.39	0.72	0.02	0.66	0.805	0.245	1.62	0.32	0.84
57	cga	0.46	0.05	1.205	0.065	0.75	0.475	0.125	1.51	0.03	1.34	0.935	0.075	2.715	0.035	2.09
64	cgg	-0.73	0.16	0.355	0.385	0.42	0.175	0.135	1.13	0.29	-0.04	-0.555	0.295	1.485	0.095	0.38
67	cta	0.605	0.105	-0.37	0.26	-0.25	-2.84	0.83	0.135	1.445	-1.06	-2.235	0.935	-0.235	1.705	-1.31
70	cag	-0.26	0.4	7.32	0.44	9.58	2.13	0.56	6.22	3.13	14.27	1.87	0.96	13.54	3.57	23.85
73	cgt	2.135	0.375	2.71	0.72	2.34	4.805	0.105	6.905	0.085	7.19	6.94	0.48	9.615	0.805	9.53
82	cac	-0.325	0.405	-0.26	0.17	-0.27	0.715	0.485	0.475	0.135	0	0.39	0.08	0.215	0.035	-0.27
84	cgt	1.205	0.715	2.93	0.02	1.38	2.825	0.265	3.405	0.195	5.7	4.03	0.45	6.335	0.175	7.08
87	cga	0.465	0.455	0.34	0.19	0.49	-0.05	0.1	0.415	0.195	0.02	0.415	0.355	0.755	0.005	0.51
100	cga	1.1	0.81	2.465	0.955	1.37	2.82	0.3	2.68	0.26	3.07	3.92	0.51	5.145	0.695	4.44
103	cga	-0.14	0.16	0.38	0.34	0.49	1.055	0.095	1.38	0.14	0.91	0.915	0.065	1.76	0.2	1.4
113	cga	0.425	0.325	0.96	0.05	1.57	1.65	0.34	2.655	0.125	1.44	2.075	0.665	3.615	0.175	3.01
116	cga	0.15	0.08	0.325	0.415	-0.99	0.94	0.01	0.33	0.27	0.6	1.09	0.09	0.655	0.145	-0.39
119	cga	0.76	0.29	1.63	0.68	1.05	1.315	0.125	2.075	0.595	-0.12	2.075	0.165	3.705	0.085	0.93
129	cgt	1.34	0.03	2.27	0.15	1.25	4.605	0.195	7.035	0.025	5.87	5.945	0.225	9.305	0.175	7.12
137	cac	-1.535	0.115	-0.445	0.655	-1.1	1.455	1.455	1.275	0.325	0.64	-0.08	0.01	0.83	0.33	-0.46
139	cgt	1.22	0.03	1.61	0.2	0.79	0.105	0.105	2.495	0.135	1.75	1.325	0.255	4.105	0.065	2.54
150	cat	-0.335	0.305	-0.4	0.65	-0.84	0.565	0.565	0.95	0.12	0.62	0.23	0.51	0.55	0.53	-0.22
153	cgt	0.425	0.505	0.235	0.535	0.3	0.445	0.445	0.97	0.06	1.43	0.87	0.19	1.205	0.475	1.73
157	cgg	-0.035	0.005	-0.255	0.605	-1.28	0.09	0.09	0.925	0.235	0.15	0.055	0.155	0.67	0.37	-1.13
162	cat	1.1	0.3	-0.515	0.595	0.67	-0.985	-0.985	0.835	0.565	-0.83	0.115	0.855	0.32	0.03	-0.16
166	ctg	0.645	0.545	7.495	0.935	9.48	1.755	1.755	4.68	1.76	12.31	2.4	0.4	12.175	0.825	21.79
173	ctg	0.02	1.1	7.185	1.815	6.25	0.545	0.545	3.775	1.665	13.84	0.565	0.165	10.96	0.15	20.09
177	ctc	-0.22	0.94	-2.24	0.87	-0.33	-3.015	-3.015	5.795	1.105	2.44	-3.235	3.285	3.555	1.975	2.11
179	ctt	0.575	0.235	0.285	0.775	1.25	-3.06	-3.06	-0.34	0.47	-0.66	-2.485	0.305	-0.055	1.245	0.59
183	ctt	-0.015	0.365	0.465	0.285	0.22	0.15	0.15	-0.055	0.075	-0.1	0.135	0.175	0.41	0.21	0.12
193	ctt	0.25	0.19	-1.38778e-17	0.02	-0.18	-0.165	-0.165	0.32	0.13	0.53	0.085	0.125	0.32	0.15	0.35
197	ctt	-0.355	0.025	0.235	0.095	-0.53	-0.23	-0.23	0.02	0.04	0.25	-0.585	0.115	0.255	0.135	-0.28
202	cct	-0.05	0.24	-0.27	0.24	-0.75	0.205	0.205	0.515	0.305	0.34	0.155	0.075	0.245	0.065	-0.41
203	ctc	0.015	0.485	1.35	0.19	-1.94	0.01	0.01	-0.49	0.17	1.63	0.025	0.075	0.86	0.36	-0.31
205	ctt	-0.13	1.34	2.71	0.06	-0.83	-4.875	-4.875	-0.41	0.38	0.5	-5.005	0.265	2.3	0.32	-0.33
210	ctg	0.995	2.395	7.31	1.04	8.01	2.71	2.71	5.03	1.95	14.87	3.705	1.625	12.34	0.91	22.88
215	cgg	0.095	0.605	1.075	0.905	0.13	2.175	2.175	2.145	0.455	2.88	2.27	0.56	3.22	0.45	3.01
222	ctt	-0.075	0.095	0.285	0.005	0	0.13	0.13	0.255	0.075	1.11	0.055	0.005	0.54	0.08	1.11
229	ccg	-2.395	3.915	0.02	0.12	-0.76	3.8	3.8	1.235	4.725	8.52	1.405	5.805	1.255	4.605	7.76
230	cgg	-0.19	0.5	0.945	0.045	0	0.485	0.485	0.9	0.01	0.33	0.295	0.365	1.845	0.055	0.33
234	cgg	0.685	0.535	2.045	0.725	0.7	2.16	2.16	1.995	0.855	2.98	2.845	0.025	4.04	0.13	3.68
238	ctt	0	0.33	-1.34	0.58	-0.57	-2.255	-2.255	1.19	0.08	0.44	-2.255	0.265	-0.15	0.66	-0.13
241	cgg	0.815	0.065	-0.025	0.095	0	-0.415	-0.415	0.385	0.135	-0.85	0.4	0.15	0.36	0.04	-0.85
253	ccg	-5.35	0.6	0.33	0.39	5.06	5.07	5.07	-6.12	6.51	1.47	-0.28	4.57	-5.79	6.12	6.53
254	cg	-0.095	0.055	-0.155	0.435	0.57	1.675	1.675	0.33	0.12	1.33	1.58	0.56	0.175	0.315	1.9
J. Arranged source data for Supplementary Fig. S4C - ETS2 regions III and IV; both strands
plus (G-rich) strand							minus (C-rich) strand
cytosine		[mC in S (por2)] - [mC in L (por2)] [%]					cytosine		[mC in S (por2)] - [mC in L (por2)] [%]
position(1)	motif	leaf		root tips		seedlings	position(1)	motif	leaf		roots		seedlings
		mean(3)	SD	mean(3)	SD				mean(3)	SD	mean(3)	SD
264	cat	-0.395	0.505	0.055	0.075	-0.12	260	ctt	-0.86	0.16	-0.71	0.44	-1.54
287	cgg	-0.05	0.07	1.07	0.54	0.87	261	cct	-0.095	0.195	-0.15	0.42	-0.93
302	ctg	0.865	0.055	8.865	2.185	11.08	263	cac	-0.5	0.69	-0.575	0.365	-0.35
305	ctt	-0.04	0.09	-0.31	0.22	-0.12	267	cat	-1.155	0.885	-0.48	0.98	0.32
311	cag	0.535	3.035	10.355	3.945	14.69	269	ctc	0.005	0.575	-0.41	0.23	0.23
314	caa	0.655	0.245	1.025	0.945	2.94	271	cac	-0.055	0.325	-0.89	0.11	-0.79
317	ctt	-0.29	0.21	0.03	0.12	0.14	272	cca	-0.32	0.23	-0.865	0.125	-0.56
320	cca	-0.17	0.2	-0.3	0.1	0.4	274	cac	-0.115	0.075	-0.025	0.375	0.04
321	cat	-0.02	0.25	-1.205	0.675	0.51	278	caa	-0.21	0.22	0.035	0.595	0.81
325	cgg	-0.635	0.445	1.55	0.09	0.65	279	cca	-0.08	0.01	0.015	0.155	-0.42
329	ctt	0.59	0.62	-0.215	0.015	0.66	283	caa	-0.995	0.905	0.09	0.81	-1.49
333	cct	-0.195	0.325	-0.23	0.04	0.23	288	cgt	0.71	0.13	0.615	0.495	0.39
334	ctc	2.595	2.165	0.835	1.085	1.67	289	ccg	-3.33	0.8	1.5	0.62	0.25
336	ctt	0.68	1.49	1.36	1.32	3.76	292	cat	-1.66	1.31	-1.75	0.81	-1.63
339	caa	-0.165	0.905	-0.825	1.025	2.62	293	cca	-1.745	0.835	-2.27	0.8	-2.68
347	cta	0.845	0.255	0.1	0.71	-0.87	296	caa	-4.69	2.18	1.175	0.815	0.7
350	caa	0.44	0.52	0.2	0.46	0.88	297	cca	-0.285	0.125	-0.31	0.07	-0.64
354	cct	0.05	0.06	-0.35	0.05	0.44	300	cat	-0.41	0.33	-0.26	0.27	-0.57
355	ctt	-0.265	0.305	0.18	0.09	-0.58	304	cag	0.245	0.435	5.38	1.65	6.79
364	ctt	0.525	0.495	0.045	0.005	-0.01	308	caa	-0.97	0.58	-0.325	0.585	-1.4
371	cat	-1.22	0.5	-1.865	1.185	-4.35	310	cac	-0.25	0.77	0.17	0.46	-0.15
375	cgg	1.06	0.52	1.2	0.78	0.53	313	ctg	2.02	0.46	8.64	2.73	8.4
385	ctt	-1.14	1.19	0.31	0.12	0.04	324	cat	-2.56	0.45	-0.465	1.375	0.28
394	ctt	-0.89	0.28	-0.915	0.435	-0.13	326	cgc	-0.025	0.765	1.86	0.87	0.24
398	cct	0.36	0.26	-0.255	0.135	0.29	327	ccg	-2.415	0.075	1.965	0.095	0.12
399	cta	5.345	2.095	2.555	2.565	7.23	328	ccc	0.43	0.03	-0.11	0.19	-0.31
404	cga	0.91	0.97	0.07	0.94	1.12	344	caa	-1.97	0.69	2.875	1.875	1.69
410	cat	0.565	0.255	-0.445	0.515	-0.7	346	cac	0.02	0.38	-0.065	0.265	-0.41
420	ccc	0.16	0.55	-0.53	0.48	0.3	353	ctt	-0.54	0.29	-0.15	0.19	-0.71
421	cct	0.155	0.485	-0.555	0.625	0.16	358	caa	-0.345	1.145	-1.99	1.62	-1.23
422	cta	-4.815	2.425	2.13	0.4	1.79	376	cga	0.925	0.055	1.39	0.02	1.45
432	cat	0.055	0.375	-0.55	0.15	1.87	377	ccg	1.84	0.87	2.295	1.425	5.41
442	cac	0.06	0.42	0.2	0.52	-0.13	379	cac	2.195	0.685	-0.665	2.285	-0.28
444	cgc	0.295	0.665	0.81	0.1	1.39	380	cca	-0.185	0.355	0.44	0.44	0.52
446	ctg	2.905	0.125	8.655	3.235	8.35	381	ccc	-0.17	0.29	-0.04	0.33	-0.58
449	ctt	-1.095	1.375	0.345	0.135	1.02	388	caa	1.225	0.615	1.5	1.04	-0.08
453	cgg	0.25	0.86	-0.065	0.035	-0.58	390	cac	0.045	0.415	-0.615	0.005	-0.37
456	cgt	0	0	0	0	0	393	caa	-1.43	0.97	0.345	0.445	-0.39
463	caa	-2.815	0.645	0.7	2.07	2.35	405	cga	0.585	0.285	1.485	0.715	1.76
467	caa	-2.175	0.715	2.88	1.75	1.01	408	cat	-0.03	0.48	-0.075	0.035	0.31
475	caa	-0.815	0.535	0.885	0.535	-0.47	409	cca	-0.36	0.02	-0.095	0.145	0.32
478	cct	0.05	0.51	-0.415	0.205	-0.13	414	caa	1.595	0.595	0.575	1.515	5.96
479	ctt	-0.58	0.53	-0.025	0.185	-0.12	418	caa	-0.065	0.015	-0.66	0.31	0.04
489	caa	0.35	2.63	4.265	5.275	0.63	428	ctt	-0.26	0.08	-0.37	0.02	0.62
492	cct	-0.565	0.605	0.09	0.04	0.15	431	caa	0.09	0.92	-2.31	1.81	-1.62
493	ctg	1.345	0.065	5.965	0.055	11.66	438	caa	-0.37	0.43	0.155	0.455	-1.07
499	ctg	1.415	0.345	7.135	1.715	9.61	445	cgt	0.64	0	0.025	0.065	0.52
							448	cag	2.255	0.885	8.84	3	10.08
							452	caa	-0.99	0.76	-1.675	0.065	-3.4
							454	cgc	-0.735	0.485	-0.045	0.155	-0.28
							455	ccg	2.72	0.35	2.275	1.215	1.12
							457	cgc	0	0	0	0	0
							459	cac	-1.04	0.64	-0.68	0.81	1.36
							462	cat	-0.115	0.235	-0.365	0.025	-1.43
							471	cat	-0.515	0.225	-0.555	0.385	-1.44
							474	ctt	0.27	0.15	0.11	0.04	-0.41
							483	caa	1.57	2.15	-1.4	1.97	-2.8
							486	caa	-0.12	0.42	-1.345	0.775	-1.66
							495	cag	1.145	0.585	6.9	1.81	10.07
							498	caa	-1.24	1.27	1.36	1.44	3.05
							501	cag	1.655	1.675	9.81	2.55	9.53
K. Arranged source data for Supplementary Fig. S4E - ETS2 regions V and VI; plus (G-rich) strand
cytosine		[mC in por2(S + Ls)] - [mC in por2(La)] [%]					[mC in por2(La)] - [mC in por1-34(S)] [%]					[mC in por2(S+Ls)] - [por1-34(S)] [%]
position(1)	motif	leaf		root tips		seedlings	leaf		root tips		seedlings	leaf		root tips		seedlings
		mean(3)	SD	mean(3)	SD		mean(3)	SD	mean(3)	SD		mean(3)	SD	mean(3)	SD
442	Cac	-0.735	0.515	0.045	0.405	-0.5	0.915	0.495	0.375	0.035	0.73	0.18	0.02	0.42	0.44	0.23
444	Cgc	0.12	0.5	1.05	0.04	0.42	0.965	0.675	0.73	0.08	2.39	1.085	0.175	1.78	0.12	2.81
446	Ctg	2.305	1.445	16.555	3.435	20.06	1.24	1.68	2.155	3.585	4.11	3.545	0.235	18.71	0.15	24.17
449	Ctt	-0.99	0.67	0.45	0.48	0.31	1.06	0.21	-0.075	0.255	0.42	0.07	0.46	0.375	0.225	0.73
453	Cgg	-0.1	0.2	0.15	0.77	-0.1	-0.06	0.03	0.615	0.525	0.39	-0.16	0.17	0.765	0.245	0.29
456	Cgt	0	0	0	0	0	0	0	0	0	0	0	0	0	0	0
463	Caa	-1.425	0.785	-0.32	0.6	-2.55	-0.38	0.02	-0.01	1.35	2.4	-1.805	0.805	-0.33	0.75	-0.15
467	Caa	-0.315	0.285	-0.105	0.265	0.66	0.56	0.26	0.07	0.75	0.85	0.245	0.545	-0.035	0.485	1.51
475	Caa	-0.415	0.405	-0.745	0.005	0.15	0.405	0.055	-0.04	0.19	-0.58	-0.01	0.35	-0.785	0.195	-0.43
478	Cct	-0.07	0.03	-0.08	0.12	-0.32	0.12	0.07	0.02	0.02	-0.3	0.05	0.1	-0.06	0.14	-0.62
479	Ctt	-0.34	0.18	0.105	0.205	0.06	0.465	0.285	0.135	0.005	0.31	0.125	0.105	0.24	0.2	0.37
489	Caa	-1.58	0.3	2.43	1.02	-0.86	-6.09	0.46	0.56	2.28	2.84	-7.67	0.76	2.99	1.26	1.98
492	Cct	0.03	0.14	-0.045	0.045	0.21	0.115	0.125	0.225	0.185	-0.59	0.145	0.265	0.18	0.23	-0.38
493	ctg	1.705	0.435	13.26	2.82	16.3	-0.735	0.935	3.385	3.245	3.38	0.97	0.5	16.645	0.425	19.68
499	ctg	1.875	0.835	14.34	2.89	16.97	2.095	2.185	0.915	3.995	5.84	3.97	1.35	15.255	1.105	22.81
502	ctc	-0.115	0.285	0.555	0.045	-1.07	-0.42	0.05	-0.355	0.205	1.1	-0.535	0.335	0.2	0.16	0.03
504	cat	-1.21	0.42	0.52	1.22	-1.99	-2.92	0.85	-1.06	1.55	-0.45	-4.13	0.43	-0.54	0.33	-2.44
508	cat	-0.135	0.515	-0.03	0.1	1.46	0.21	0.48	-0.39	0.22	-0.28	0.075	0.035	-0.42	0.32	1.18
511	cga	-2.13	0.08	-0.835	0.485	-0.47	-0.335	0.245	0.15	0.44	-1.78	-2.465	0.165	-0.685	0.045	-2.25
517	ctt	0.135	0.035	-0.155	0.095	-0.16	-0.125	0.125	0.11	0.16	-0.4	0.01	0.16	-0.045	0.065	-0.56
522	ccc	0.15	0.31	-0.075	0.225	0.13	-0.06	0.1	0.245	0.095	0.17	0.09	0.21	0.17	0.13	0.3
523	cca	-0.12	0.55	-0.575	0.025	-0.17	-0.49	0.05	0.6	0.26	0.19	-0.61	0.6	0.025	0.285	0.02
524	cat	-2.84	0.32	2.67	1.06	1.57	-8.12	1.5	-2.625	2.755	-3.53	-10.96	1.18	0.045	1.695	-1.96
542	ccc	0.255	0.075	0.535	0.085	-0.2	-0.665	0.115	-0.08	0.02	-0.42	-0.41	0.04	0.455	0.065	-0.62
543	cct	0.105	0.305	-0.225	0.115	-0.03	-0.025	0.205	0.205	0.065	0.15	0.08	0.1	-0.02	0.05	0.12
544	ctt	-0.235	2.085	2.87	1.03	3.62	-5.48	0.34	-2.605	1.485	-4.21	-5.715	1.745	0.265	2.515	-0.59
557	cat	-0.21	0.57	-0.38	0.21	-0.07	0.34	0.41	0.215	0.175	-0.04	0.13	0.16	-0.165	0.035	-0.11
568	cac	0.76	0.29	0.225	0.265	1	-0.265	0.155	-0.555	0.255	-1.28	0.495	0.135	-0.33	0.01	-0.28
570	caa	1.2	0.21	3.27	0.61	3.1	-7.87	1.44	-3.33	1.82	-1.47	-6.67	1.65	-0.06	1.21	1.63
576	cgt	0.08	0.51	2.83	0.35	2.47	2.305	0.245	2.315	0.195	0.05	2.385	0.265	5.145	0.155	2.52
579	caa	-3.35	1.04	-1.775	1.545	0.97	-0.755	0.775	1.47	1.92	0.85	-4.105	0.265	-0.305	0.375	1.82
586	ctt	-0.415	0.065	-0.245	0.075	0.33	-0.07	0.12	0.12	0.16	-0.22	-0.485	0.185	-0.125	0.085	0.11
596	ccc	-0.215	0.375	-0.3	0.1	-0.67	0.29	0.35	0.55	0.01	0.74	0.075	0.025	0.25	0.11	0.07
597	cct	-0.32	0.33	-0.035	0.405	-0.48	0.28	0.45	0.24	0.5	0.85	-0.04	0.12	0.205	0.095	0.37
598	ctt	-1.615	0.055	2.905	0.135	-1.3	-2.285	0.745	-0.91	0.99	2.18	-3.9	0.69	1.995	0.855	0.88
603	cga	0.62	0.12	1.015	0.175	0.71	-0.29	0.17	-0.12	0	-0.09	0.33	0.29	0.895	0.175	0.62
615	ctt	-0.31	0.03	0.015	0.215	0.11	0.355	0.015	-0.175	0.235	-0.33	0.045	0.045	-0.16	0.02	-0.22
618	ctt	-0.465	0.295	0.59	0.11	0.69	-0.12	0.39	-0.605	0.015	-1.26	-0.585	0.095	-0.015	0.125	-0.57
628	ccg	-2.905	0.375	4.57	1.67	2.13	2.62	1.09	-0.335	4.085	-2.36	-0.285	0.715	4.235	2.415	-0.23
629	cgt	0.65	0.3	2.22	0.43	1.35	1.18	0.37	2.175	0.105	2.03	1.83	0.07	4.395	0.535	3.38
632	cgt	1.49	0.86	3.74	0.45	1.8	1.71	0.52	3.31	1.27	2.98	3.2	1.38	7.05	0.82	4.78
635	cca	-0.31	0.2	0.44	0.3	0.82	0.845	0.615	-0.685	0.525	-0.99	0.535	0.415	-0.245	0.225	-0.17
636	cat	1.38	1.54	6.855	2.955	-0.23	-10.245	1.385	-1.31	4.24	-0.63	-8.865	0.155	5.545	1.285	-0.86
643	cga	-0.345	0.875	-0.135	0.095	-0.43	0.095	0.515	0.925	0.165	0.47	-0.25	0.36	0.79	0.07	0.04
546	caa	0.725	0.205	0.045	0.025	1.97	-0.82	0.1	1.275	0.225	-2	-0.095	0.105	1.32	0.25	-0.03
651	cgg	-0.15	0.5	1.115	0.065	0.97	0.78	0.43	0.13	0.15	-0.24	0.63	0.07	1.245	0.085	0.73
661	caa	-2.475	0.405	-1.485	0.425	-4.49	-2.945	1.575	-1.37	1.89	0.43	-5.42	1.17	-2.855	2.315	-4.06
665	cag	1.275	0.715	11.685	2.745	14.35	2.02	0.56	3.07	3.49	7.27	3.295	0.155	14.755	0.745	21.62
683	cta	-0.89	0.16	-0.9	0.33	-0.8	0.625	0.055	-0.005	0.375	2.29	-0.265	0.105	-0.905	0.045	1.49
686	cct	0.03	0.01	0.245	0.085	-1.33	0.175	0.315	-0.17	0.05	0.78	0.205	0.325	0.075	0.035	-0.55
687	ctg	2.22	0.07	11.09	2.97	13.28	1.205	1.555	1.97	2.98	9.58	3.425	1.485	13.06	0.01	22.86
696	cct	-0.04	0.4	-0.865	0.495	-2.88	0.95	0.56	0.095	1.165	2.38	0.91	0.16	-0.77	0.67	-0.5
697	ctg	-0.585	1.435	9.22	1.87	14.89	1.8	0.4	4.515	2.905	8.77	1.215	1.035	13.735	1.035	23.66

## Sheet: 2. basic stat
Supplementary table S9, sheet 2. Comparisons of cytosine methylations between transcriptionally active and silent rDNA variants in individual tissues - general overview.
A. Differences between silent and active rDNA variants in overall cytosine methylation ranges, irrespective of adjacent sequence contexts. ETS2 regions I-IV and V-VI are analysed separately
ETS2 regions(1)	tissue(s)	rDNA variant(2)	differences between silent and active rDNA variants - comparative statistics(3)					methylation ranges [%] - descriptive statistics								methylation (density) of individual cytosines [%]
			F-test	t-test	U-test	Ds-a [%]		minimum	1st Q	median	3rd Q	maximum	mean	SD	range
			p2	p2	p2	median	mean
I-VI(204)	all together	silent: S, S+Ls (por2)	0.200996	0.553406	0.3576	-0.83	0.98825	0	1.16	9.42	95.81	99.55	36.6021	39.7952	99.55	98.12	98.81	94.46	98.02	4.25	98.52	98.91	98.12	13.55	88.43	98.22	2.47	97.53	98.22	98.71	98.81	97.43	99.11	99.01	98.22	1.14	97.89	98.7	2.28	98.54	98.37	4.23	97.89	95.12	20.33	5.2	0.33	0.33	0.33
		active: S(por1); L, La(por2)						0	1.27	10.25	90.025	99.34	35.6139	38.2582	99.34	97.62	97.91	98.64	96.75	4.7	99.03	98.5	98.69	13.05	89.09	96.46	3.2	97.04	98.21	96.8	98.79	97.33	98.88	97.96	96.85	2.56	96.64	97.79	2.92	97.61	98.41	2.83	97.79	96.2	19.61	4.86	0.71	0.27	0.71
	leaf	silent: S, S+Ls (por2)	0.76401	0.977757	0.9442	-2.035	-0.0757886	0	1.05	8.325	95.6975	99.55	36.4054	39.9269	99.55	98.12	98.81	94.46	98.02	4.25	98.52	98.91	98.12	13.55	88.43	98.22	2.47	97.53	98.22	98.71	98.81	97.43	99.11	99.01	98.22	1.14	97.89	98.7	2.28	98.54	98.37	4.23	97.89	95.12	20.33	5.2	0.33	0.33	0.33
		active: S(por1); L, La(por2)						0	1.18	10.36	94.385	99.34	36.4812	39.4345	99.34	97.62	97.91	98.64	96.75	4.7	99.03	98.5	98.69	13.05	89.09	96.46	3.2	97.04	98.21	96.8	98.79	97.33	98.88	97.96	96.85	2.56	96.64	97.79	2.92	97.61	98.41	2.83	97.79	96.2	19.61	4.86	0.71	0.27	0.71
	root tips	silent: S, S+Ls (por2)	0.309393	0.568843	0.3735	0.25	1.5126	0	1.0525	9.4	95.5025	99.12	36.1809	39.7515	99.12	96.33	97.87	94.32	96.8	2.6	98.34	98.34	98.22	9.35	82.96	96.8	1.9	97.87	98.11	98.34	98.46	97.87	98.7	98.46	97.75	2.18	96.58	97.51	2.49	97.2	98.29	2.64	95.65	95.33	21.15	4.51	0.93	0.47	0.78
		active: S(por1); L, La(por2)						0	1.145	9.15	86.2	99.11	34.6683	37.8289	99.11	94.69	95.86	97.43	93.17	3.09	97.78	97.2	98.25	9.98	76.08	94.81	2.33	94.92	97.96	94.92	98.42	96.96	97.96	96.15	95.33	1.97	95.17	97.41	2.24	97.5	97.94	3.75	87.22	86.33	22.52	5	0.18	0.45	0.45
	seedlings	silent: S, S+Ls (por2)	0.32973	0.549447	0.3173	-0.34	2.10678	0.08	1.54	11.67	96.69	99.43	37.8381	39.6152	99.35	98.96	99.22	93.13	98.31	6.74	99.09	98.96	98.57	17.9	91.18	98.83	2.86	98.57	98.7	98.18	98.96	98.57	97.67	98.05	97.67	1.72	97.09	98.41	2.78	98.01	96.69	3.84	98.81	96.29	18.28	7.95	0.66	0.53	0.26
		active: S(por1); L, La(por2)						0.09	1.555	12.01	83.3425	99.27	35.7314	37.1278	99.18	96.42	97.06	98.34	96.1	8.69	98.91	98.21	98.15	18.15	81.6	96.49	3.13	97.19	98.21	96.81	98.47	97	98.66	97	96.42	2.82	96.3	97.71	3.62	97.71	97.97	3.17	89.33	90.04	18.61	6.7	0.44	0.71	0.79
I-IV(152)	all together	silent: S(por2)	0.322285	0.639966	0.332	0.01	0.912789	0	1.26	11.11	96.8	99.55	37.9365	40.5512	99.55	98.12	98.81	94.46	98.02	4.25	98.52	98.91	98.12	13.55	88.43	98.22	2.47	97.53	98.22	98.71	98.81	97.43	99.11	99.01	98.22	1.14	97.89	98.7	2.28	98.54	98.37	4.23	97.89	95.12	20.33	5.2	0.33	0.33	0.33
		active: S(por1); L(por2)						0	1.32	11.1	92.0125	99.27	37.0237	39.1792	99.27	97.62	97.91	98.64	96.75	4.7	99.03	98.5	98.69	13.05	89.09	96.46	3.2	97.04	98.21	96.8	98.79	97.33	98.88	97.96	96.85	2.56	96.64	97.79	2.92	97.61	98.41	2.83	97.79	96.2	19.61	4.86	0.71	0.27	0.71
	leaf	silent: S(por2)	0.801348	0.994544	0.8415	-1.275	0.0217211	0	1.16	9.635	97.365	99.55	37.7464	40.6729	99.55	98.12	98.81	94.46	98.02	4.25	98.52	98.91	98.12	13.55	88.43	98.22	2.47	97.53	98.22	98.71	98.81	97.43	99.11	99.01	98.22	1.14	97.89	98.7	2.28	98.54	98.37	4.23	97.89	95.12	20.33	5.2	0.33	0.33	0.33
		active: S(por1); L(por2)						0.11	1.23	10.91	95.53	99.25	37.7247	40.254	99.14	97.62	97.91	98.64	96.75	4.7	99.03	98.5	98.69	13.05	89.09	96.46	3.2	97.04	98.21	96.8	98.79	97.33	98.88	97.96	96.85	2.56	96.64	97.79	2.92	97.61	98.41	2.83	97.79	96.2	19.61	4.86	0.71	0.27	0.71
	root tips	silent: S(por2)	0.432454	0.679722	0.4473	0.32	1.28386	0	1.11	10.73	96.275	99.12	37.4809	40.492	99.12	96.33	97.87	94.32	96.8	2.6	98.34	98.34	98.22	9.35	82.96	96.8	1.9	97.87	98.11	98.34	98.46	97.87	98.7	98.46	97.75	2.18	96.58	97.51	2.49	97.2	98.29	2.64	95.65	95.33	21.15	4.51	0.93	0.47	0.78
		active: S(por1); L(por2)						0	1.335	10.41	89.895	99.11	36.1971	38.753	99.11	94.69	95.86	97.43	93.17	3.09	97.78	97.2	98.25	9.98	76.08	94.81	2.33	94.92	97.96	94.92	98.42	96.96	97.96	96.15	95.33	1.97	95.17	97.41	2.24	97.5	97.94	3.75	87.22	86.33	22.52	5	0.18	0.45	0.45
	seedlings	silent: S(por2)	0.457904	0.625493	0.2983	2.41	2.01565	0.13	1.67	14.76	97.43	99.43	39.228	40.4201	99.3	98.96	99.22	93.13	98.31	6.74	99.09	98.96	98.57	17.9	91.18	98.83	2.86	98.57	98.7	98.18	98.96	98.57	97.67	98.05	97.67	1.72	97.09	98.41	2.78	98.01	96.69	3.84	98.81	96.29	18.28	7.95	0.66	0.53	0.26
		active: S(por1); L(por2)						0.09	1.7275	12.35	89.0175	99.27	37.2123	38.2008	99.18	96.42	97.06	98.34	96.1	8.69	98.91	98.21	98.15	18.15	81.6	96.49	3.13	97.19	98.21	96.81	98.47	97	98.66	97	96.42	2.82	96.3	97.71	3.62	97.71	97.97	3.17	89.33	90.04	18.61	6.7	0.44	0.71	0.79
V-VI(52)	all together	silent: S+Ls(por2)	0.366066	0.703964	0.7872	-0.32	1.21028	0	0.925	7.88	93.0175	98.96	32.676	37.1118	98.96	0.72	98.96	93.37	0.31	98.65	9.63	8.91	2.6	0.62	0.93	26.5	0.83	97.2	90.79	1.35	9.01	1.45	95.45	0.83	0.72	1.04	23.91	0.72	0.41	14.6	0.62	1.82	15.41	97.49	7.52	0	0.38	0.61	8.2
		active: S(por1); La(por2)						0	1.01	8.2	79.5375	99.34	31.4657	35.0814	99.34	1.97	99.34	92.51	1.97	98.55	11.84	8.94	3.42	0.66	1.45	28.38	0.66	95.93	89.75	1.18	10.64	2.1	97.5	0.66	0.26	1.71	27.07	0.39	0	12.75	0.26	0.77	14.42	96.9	11.91	0.48	0.97	1.26	9.87
	leaf	silent: S+Ls(por2)	0.851252	0.944808	0.8808	-1.01	-0.362692	0	0.8225	7.67	93.0175	98.96	32.4596	37.2202	98.96	0.72	98.96	93.37	0.31	98.65	9.63	8.91	2.6	0.62	0.93	26.5	0.83	97.2	90.79	1.35	9.01	1.45	95.45	0.83	0.72	1.04	23.91	0.72	0.41	14.6	0.62	1.82	15.41	97.49	7.52	0	0.38	0.61	8.2
		active: S(por1); La(por2)						0	0.9675	8.68	92.18	99.34	32.8223	36.6062	99.34	1.97	99.34	92.51	1.97	98.55	11.84	8.94	3.42	0.66	1.45	28.38	0.66	95.93	89.75	1.18	10.64	2.1	97.5	0.66	0.26	1.71	27.07	0.39	0	12.75	0.26	0.77	14.42	96.9	11.91	0.48	0.97	1.26	9.87
	root tips	silent: S+Ls(por2)	0.453043	0.666286	0.6101	0.065	2.18564	0.09	0.9775	7.435	92.4325	98.31	32.356	37.1326	98.22	1.36	98.1	92.2	1.45	97.82	8.07	6.53	1.72	0.45	1.09	23.84	0.91	95.56	87.49	1.81	8.88	0.91	96.01	0.27	0.09	1.09	20.22	1.27	0.18	14.96	0.45	1.43	13.3	97.62	7.37	0.4	0.48	0.48	11.32
		active: S(por1); La(por2)						0.05	0.88	7.37	79.35	98.44	30.1703	34.5171	98.39	0.91	97.01	72.21	0.52	98.44	7.79	6.37	2.47	0.65	0.78	20.39	0.91	79.48	70.26	1.3	7.14	1.04	96.36	0.52	0.39	1.69	16.49	0.65	0.52	13.12	1.04	1.47	9.42	94.44	7.6	0.57	0.68	0.11	8.28
	seedlings	silent: S+Ls(por2)	0.446456	0.723058	0.8103	-0.125	2.3749	0.08	1.2	10.925	95.5425	98.8	33.7488	36.8242	98.72	1.31	98.61	95.42	1.88	98.45	14.48	10.8	3.77	0.65	1.39	31.75	0.57	97.22	91	0.98	11.05	3.03	95.91	0.08	0.49	2.37	27.17	0.65	0.57	16.78	0.65	1.65	23.3	96.93	13.78	1.2	0.52	0.82	13.03
		active: S(por1); La(por2)						0.19	1.27	11.05	74.0425	98.55	31.3739	33.572	98.36	1.81	98.19	75.36	1.57	98.55	17.03	10.14	3.62	0.97	1.33	32.61	0.36	80.92	74.03	2.05	13.04	1.57	96.38	0.24	0.36	2.54	25.6	0.85	0.6	13.16	0.72	0.65	20.2	94.46	12.81	0.87	1.19	1.3	14.33
B. Differences between silent and active rDNA variants for indicated C-motifs. All ETS2 regions are considered together
motif(1)	tissue(s)	ETS2(2)	differences between silent and active rDNA variants - comparative statistics(3)					methylation ranges - descriptive statistics								methylation (density) of individual cytosines [%]
			F-test	t-test	U-test	Ds-a [%]		minimum	1st Q	median	3rd Q	maximum	mean	SD	range (4)
			p2	p2	p2	median	mean
Cgn (43)	all together	silent: S, S+Ls (por2)	9.03989e-39	2.59673e-26	<.0001	0.875	1.28834	95.04	97.805	98.22	98.65	99.55	98.1078	0.559365	4.51	98.12	98.81	98.02	98.52	98.91	98.12	98.22	97.53	98.22	98.71	98.81	97.43	99.11	99.01	98.22	97.89	98.7	98.54	98.37	97.72	97.72	98.21	99.02	98.7	98.33	97.81	98.66	99.55	98.81	99.1	98.84	97.91	98.42	98.02
[97.31 %]		active: S(por1); L, La(por2)						87.99	96.295	97.345	98.0725	99.32	96.8194	1.3649	11.33	97.62	97.91	96.75	99.03	98.5	98.69	96.46	97.04	98.21	96.8	98.79	97.33	98.88	97.96	96.85	96.64	97.79	97.61	98.41	98.23	98.41	98.06	98.14	98.85	98.45	98.89	97.08	97.67	99.185	98.495	98	98.7	97.44	97.72
	leaf	silent: S, S+Ls (por2)	6.28247e-08	5.5147e-07	<.0001	0.41	0.738643	95.04	97.9275	98.36	98.76	99.55	98.2657	0.52633	4.51	98.12	98.81	98.02	98.52	98.91	98.12	98.22	97.53	98.22	98.71	98.81	97.43	99.11	99.01	98.22	97.89	98.7	98.54	98.37	97.72	97.72	98.21	99.02	98.7	98.33	97.81	98.66	99.55	98.81	99.1	98.84	97.91	98.42	98.02
		active: S(por1); L, La(por2)						91.76	97.04	97.95	98.25	99.32	97.5271	0.95292	7.56	97.62	97.91	96.75	99.03	98.5	98.69	96.46	97.04	98.21	96.8	98.79	97.33	98.88	97.96	96.85	96.64	97.79	97.61	98.41	98.23	98.41	98.06	98.14	98.85	98.45	98.89	97.08	97.67	99.185	98.495	98	98.7	97.44	97.72
	root tips	silent: S, S+Ls (por2)	9.25406e-20	2.32024e-15	<.0001	1.22	1.74372	95.19	97.55	98.05	98.41	99.12	97.8883	0.561563	3.93	96.33	97.87	96.8	98.34	98.34	98.22	96.8	97.87	98.11	98.34	98.46	97.87	98.7	98.46	97.75	96.58	97.51	97.2	98.29	97.67	98.76	98.91	98.91	97.51	97.58	98.04	98.44	97.28	98.075	97.935	98.47	98.47	97.35	99.12
		active: S(por1); L, La(por2)						87.99	95.28	96.83	97.5	99.11	96.1445	1.54794	11.12	94.69	95.86	93.17	97.78	97.2	98.25	94.81	94.92	97.96	94.92	98.42	96.96	97.96	96.15	95.33	95.17	97.41	97.5	97.94	97.5	97.77	97.59	98.84	97.23	95.97	96.4	96.46	98.15	97.075	98.295	97.36	95.74	95.98	96.92
	seedlings	silent: S, S+Ls (por2)	9.72695e-10	1.01239e-08	<.0001	1.09	1.46064	95.91	97.995	98.41	98.69	99.43	98.231	0.548734	3.52	98.96	99.22	98.31	99.09	98.96	98.57	98.83	98.57	98.7	98.18	98.96	98.57	97.67	98.05	97.67	97.09	98.41	98.01	96.69	98.01	98.15	98.41	97.88	98.54	98.33	98.33	97.43	99.43	98.875	98.51	98.28	97.95	98.46	99.12
		active: S(por1); L, La(por2)						89.3	96.39	97.32	98	98.91	96.7704	1.36935	9.61	96.42	97.06	96.1	98.91	98.21	98.15	96.49	97.19	98.21	96.81	98.47	97	98.66	97	96.42	96.3	97.71	97.71	97.97	97.88	98.15	97.71	97.88	97.97	97.46	97.68	96.9	98.31	97.97	98.85	97.89	97.71	97.01	97.36
Cwg (17)	all together	silent: S, S+Ls (por2)	1.12357e-09	9.19966e-21	<.0001	9.645	8.62744	82.96	90.1	94.48	96.94	98.81	93.3349	3.54901	15.85	88.43	97.89	95.12	88.62	97.56	84.06	93.335	97.26	90.485	97.91	89.07	95.45	97.62	90.1	97.27	97.5	92.34	90.35	97.09	95.45	85.37	97.15	84.91	93.505	96.285	88.68	98.3	87.3	93.05	96.76	92.12	97.58	94.53	94.41
[88.02 %]		active: S(por1); L, La(por2)						61.41	79.0988	84.835	90.7537	98.49	84.7075	6.65827	37.08	89.09	97.79	96.2	90.02	96.75	86.56	91.39	95.92	89.43	97.23	87.51	92.31	97.06	90.12	96.71	95.35	94.36	90.21	95.9	94.33	81.98	96.23	81.34	90.24	94.575	86.445	98.49	84.82	91.68	95.03	88.79	95.59	92.24	93.56
	leaf	silent: S, S+Ls (por2)	0.269541	0.0796832	0.0643	2.16	1.89294	84.06	90.1625	94.47	97.2325	98.3	93.3194	3.62275	14.24	88.43	97.89	95.12	88.62	97.56	84.06	93.335	97.26	90.485	97.91	89.07	95.45	97.62	90.1	97.27	97.5	92.34	90.35	97.09	95.45	85.37	97.15	84.91	93.505	96.285	88.68	98.3	87.3	93.05	96.76	92.12	97.58	94.53	94.41
		active: S(por1); L, La(por2)						77.37	88.73	92.31	95.47	98.49	91.4265	4.16911	21.12	89.09	97.79	96.2	90.02	96.75	86.56	91.39	95.92	89.43	97.23	87.51	92.31	97.06	90.12	96.71	95.35	94.36	90.21	95.9	94.33	81.98	96.23	81.34	90.24	94.575	86.445	98.49	84.82	91.68	95.03	88.79	95.59	92.24	93.56
	root tips	silent: S, S+Ls (por2)	0.0674891	8.12579e-14	<.0001	11.6125	10.5133	82.96	89.5925	93.9525	96.035	97.86	92.65	3.59824	14.9	82.96	95.65	95.33	86.63	95.28	83.99	93.375	94.085	85.965	97.7	87.23	93.38	95.81	89.4	95.72	96.4	92.41	90.1	97.3	95.03	88.45	96.81	84.67	91.995	96.4	89.44	97.86	90.05	93.82	96.11	92.64	97.21	96.42	94.48
		active: S(por1); L, La(por2)						69.69	78.27	82.34	87.115	94.13	82.1367	4.6819	24.44	76.08	87.22	86.33	78.28	84.23	69.69	77.435	83.09	72.925	90.67	75.86	81.54	87.1	77.04	81.29	82.34	81.32	82.34	90.74	89.66	82.18	90.13	78.26	82.725	88.17	81.005	94.13	84.14	87.98	91.02	85.38	88.27	88.3	87.13
	seedlings	silent: S, S+Ls (por2)	0.00515849	4.32984e-14	<.0001	17.75	16.2506	87.55	91.5	96.29	98.24	98.81	94.7359	3.20837	11.26	91.18	98.81	96.29	87.55	98.33	89.13	94.14	97.61	91.5	98.49	90.53	94.93	98.24	91.85	98.28	96.94	96.71
		active: S(por1); L, La(por2)						61.41	73.3075	78.54	83.6525	91.7	78.4853	5.87794	30.29	81.6	89.33	90.04	79.54	87.25	74.44	79.935	83.63	78.21	91.7	82.13	84.85	88.17	82.32	83.93	83.66	81.82	67.33	77.02	76.2	64.67	77.91	61.41	70.755	78.095	67.855	85.4	72.45	72.42	78.87	71.77	76.66	74.08	73.05
Ccg (7)	all together	silent: S, S+Ls (por2)	0.845109	0.911971	0.8337	0.57	0.347571	14.13	23.24	32.54	48.69	60.53	35.4297	12.3048	46.4	46.34	42.02	51.74	25.81	18.06	19.21	29.61	57.95	51.16	49.76	27.1	20.39	21.9	31.04	39.19	31.1	48.98	26.95	14.13	14.79	29.14	48.4	43.34	55.37	32.54	18.19	19.88	33.97	60.53	58.94	56.51	32.97	24.01	22.47
[35.22 %]		active: S(por1); L, La(por2)						10.41	19.7025	31.97	50.0125	61.29	35.0821	12.9903	50.88	52.65	47.97	54.27	28.15	17.09	16.14	32.14	56.43	55.91	53.89	29.59	17.68	19.53	34.32	50.74	46.87	50.41	26.21	18.71	17.37	30.61	39.05	30.38	46.86	25.08	10.41	13.73	22.9	48.5	43.4	54.49	30.48	17.32	16.39
	leaf	silent: S, S+Ls (por2)	0.773933	0.864033	0.9362	-1.815	-0.883095	18.06	22.8775	30.325	48.905	57.95	35.1493	12.582	39.89	46.34	42.02	51.74	25.81	18.06	19.21	29.61	57.95	51.16	49.76	27.1	20.39	21.9	31.04
		active: S(por1); L, La(por2)						16.14	19.53	32.14	50.74	56.43	36.0324	13.7951	40.29	52.65	47.97	54.27	28.15	17.09	16.14	32.14	56.43	55.91	53.89	29.59	17.68	19.53	34.32	50.74	46.87	50.41	26.21	18.71	17.37	30.61
	root tips	silent: S, S+Ls (por2)	0.963855	0.816687	0.7263	1.34	1.06405	14.13	21.6475	31.82	42.3025	55.37	32.5693	10.5478	41.24	39.19	31.1	48.98	26.95	14.13	14.79	29.14	48.4	43.34	55.37	32.54	18.19	19.88	33.97
		active: S(por1); L, La(por2)						10.41	19.76	30.48	43.01	54.49	31.5052	11.0179	44.08	39.05	30.38	46.86	25.08	10.41	13.73	22.9	48.5	43.4	54.49	30.48	17.32	16.39	31.07	42.54	43.01	49.88	30.54	19.76	18.5	27.32
	seedlings	silent: S, S+Ls (por2)	0.83151	0.722537	0.4354	0.95	2.68929	22.47	28.49	36.55	57.725	60.53	41.7114	14.5273	38.06	60.53	58.94	56.51	32.97	24.01	22.47	36.55
		active: S(por1); L, La(por2)						18.6	23.9625	35.6	53.6025	61.29	39.0221	13.9882	42.69	61.29	53.88	56.26	32.85	18.6	21.35	34.42	52.77	52.41	55.44	31.8	19	19.46	36.78
Cta (5)	all together	silent: S, S+Ls (por2)	0.810533	0.957386	0.8729	-0.33	0.25115	2.4	4.73	13.55	28.61	57.86	19.9764	15.369	55.46	13.55	4.5	22.32	48.21	3.12	15.42	4.73	26.28	43.96	2.91	9.35	3.57	18.68	54.09	2.4	12.76	5.28	28.61	57.86	2.49	17.9	5.26	32.86	57.71	5.59
[19.82 %]		active: S(por1); L, La(por2)						2.97	4.3375	13.88	24.745	55.92	19.7253	14.4236	52.95	13.05	3.4	19.07	55.45	3.85	14.71	4.14	18.84	46.35	3.96	16.72	4.39	30.06	50.79	3.28	9.98	4.18	18.69	52.36	2.97	12.87	4.47	23.49	55.33	3.72	11.29	5.92	23.54	50.07	3.35	18.15	6.13	25.63	55.92
	leaf	silent: S, S+Ls (por2)	0.810977	0.922954	0.9761	-0.225	-0.704	2.91	4.5575	14.485	25.29	48.21	18.5	13.354	45.3	13.55	4.5	22.32	48.21	3.12	15.42	4.73	26.28	43.96	2.91
		active: S(por1); L, La(por2)						3.28	4.05	14.71	24.565	55.45	19.204	14.1112	52.17	13.05	3.4	19.07	55.45	3.85	14.71	4.14	18.84	46.35	3.96	16.72	4.39	30.06	50.79	3.28
	root tips	silent: S, S+Ls (por2)	0.69638	0.931884	0.8493	-0.235	0.693667	2.4	3.9975	11.055	26.1275	57.86	19.509	16.4066	55.46	9.35	3.57	18.68	54.09	2.4	12.76	5.28	28.61	57.86	2.49
		active: S(por1); L, La(por2)						2.97	4.325	11.29	23.515	55.33	18.8153	14.7618	52.36	9.98	4.18	18.69	52.36	2.97	12.87	4.47	23.49	55.33	3.72	11.29	5.92	23.54	50.07	3.35
	seedlings	silent: S, S+Ls (por2)	0.610543	0.856235	0.9522	-0.78	1.992	5.26	5.59	17.9	32.86	57.71	23.864	17.1368	52.45	17.9	5.26	32.86	57.71	5.59
		active: S(por1); L, La(por2)						4.1	6.6125	18.68	25.335	55.92	21.872	13.9944	51.82	18.15	6.13	25.63	55.92	6.39	19.21	7.28	24.45	51.46	4.1
Caa (28)	all together	silent: S, S+Ls (por2)	0.973344	0.769466	0.5093	-0.685	-0.505504	0.88	5.67	10.8	17.3025	74.49	14.9835	10.2002	73.61	4.25	14.27	17.87	3.47	11.51	7.58	2.86	28.65	3.72	5.58	62.56	17.72	68.6	9.42	12.48	7.52	17.62	2.77	21.58	1.19	15.45	6.73	2.97	8.32	15.41	7.52	7.22	13.52	6.02	13.28	18.22	2.5	12.42	7.685
[15.29 %]		active: S(por1); L, La(por2)						1.01	5.7775	11.485	18.47	72.98	15.489	10.3129	71.97	4.7	13.37	17.13	2.51	13.7	9.04	3.945	28.1	3.71	7.48	69.43	19.27	71.26	10.91	11.87	7.98	16.62	2.85	22.41	1.99	15.68	7.31	3.51	10.83	14.42	11.91	6.29	15.59	5.81	12.87	19.29	2.58	14.47	8.715
	leaf	silent: S, S+Ls (por2)	0.635736	0.694036	0.5687	-1.58	-1.11134	1.19	5.91	9.635	17.3875	70.39	14.5985	9.9758	69.2	4.25	14.27	17.87	3.47	11.51	7.58	2.86	28.65	3.72	5.58	62.56	17.72	68.6	9.42	12.48	7.52	17.62	2.77	21.58	1.19	15.45	6.73	2.97	8.32	15.41	7.52	7.22	13.52	6.02	13.28	18.22	2.5	12.42	7.685
		active: S(por1); L, La(por2)						1.23	6.0925	11.215	17.96	72.98	15.7098	10.6587	71.75	4.7	13.37	17.13	2.51	13.7	9.04	3.945	28.1	3.71	7.48	69.43	19.27	71.26	10.91	11.87	7.98	16.62	2.85	22.41	1.99	15.68	7.31	3.51	10.83	14.42	11.91	6.29	15.59	5.81	12.87	19.29	2.58	14.47	8.715
	root tips	silent: S, S+Ls (por2)	0.658	0.99294	0.749	0.16	-0.0233036	0.88	4.5475	10.045	15.595	70.39	13.8162	9.45747	69.51	2.6	14.86	17.3	2.76	9.29	7.935	3	26.12	2.69	6.51	62.71	17.37	65.26	9.45	10.64	7.06	15.23	1.99	11.5	0.88	10.82	3.97	1.55	12.39	13.3	7.37	5.7	10.93	4.57	15.7	18.82	4.48	10.775	8.295
		active: S(por1); L, La(por2)						1.18	4.6275	9.885	16.025	69.39	13.8395	9.18201	68.21	3.09	12.89	19.15	3.02	7.765	5.54	2.665	19.625	3.25	5.61	60.72	17.11	60.51	13.06	10.18	6.27	13.14	2.96	15.62	1.18	12.43	7.34	3.67	9.59	9.42	7.6	5.68	12.84	4.62	15.62	18.62	3.82	11.92	7.915
	seedlings	silent: S, S+Ls (por2)	0.724766	0.906413	0.9761	1.92	0.456161	0.88	6.7075	14.27	21.245	74.49	18.0884	11.5257	73.61	6.74	19.35	25.93	3.7	15.81	11.115	4.465	33.445	4.84	9.04	66.95	20.56	74.49	11.41	16.34	11.67	27.31	4.41	32.82	0.88	17.84	6.61	3.74	14.76	23.3	13.78	7.94	17.23
		active: S(por1); L, La(por2)						1.01	7.9375	12.35	21.355	72.8	17.6322	11.1095	71.79	8.69	16.41	23.31	2.82	15.91	10.28	4.625	33.56	4.03	10.53	66.25	21.96	72.8	12.64	16.42	12.06	21.35	4.37	34.44	1.95	21.24	9.41	5.4	11.71	20.2	12.81	5.97	21.72	8.7	17.56	23.24	2.99	15.89	9.57
Ctc (5)	all together	silent: S, S+Ls (por2)	0.825548	0.976487	0.8337	-0.2	-0.0644	0.65	1.35	1.92	18.28	27.19	9.3364	9.36928	26.54	20.33	1.3	26.99	1.4	1.35	13.76	1.45	16.62	0.65	0.68	21.15	3.42	27.19	1.92	1.81	17.2	2.7	24.83	0.85	1.49	18.28	1.32	24.13	1.61	0.98
[9.29 %]		active: S(por1); L, La(por2)						0.82	1.425	2.12	19.7775	28.05	9.4008	9.2125	27.23	19.61	1.77	22.23	0.82	1.18	14.92	0.95	16.19	1.22	1.08	20.28	1.35	28.05	1.44	1.55	22.52	1.88	25.27	2.1	1.3	20.31	1.54	25.08	1.49	0.89	15.62	2.2	24.24	2.14	1.45	18.61	3.26	22.46	1.38
	leaf	silent: S, S+Ls (por2)	0.966257	0.924866	0.2543	-0.125	-0.389667	0.65	1.3125	1.425	15.905	26.99	8.453	8.7776	26.34	20.33	1.3	26.99	1.4	1.35	13.76	1.45	16.62	0.65	0.68
		active: S(por1); L, La(por2)						0.82	1.2	1.55	17.9	28.05	8.84267	9.09653	27.23	19.61	1.77	22.23	0.82	1.18	14.92	0.95	16.19	1.22	1.08	20.28	1.35	28.05	1.44	1.55
	root tips	silent: S, S+Ls (por2)	0.893979	0.930469	0.7414	0.92	0.387333	0.85	1.8375	3.06	20.1625	27.19	10.256	9.8692	26.34	21.15	3.42	27.19	1.92	1.81	17.2	2.7	24.83	0.85	1.49
		active: S(por1); L, La(por2)						0.89	1.515	2.14	21.415	25.27	9.86867	9.84373	24.38	22.52	1.88	25.27	2.1	1.3	20.31	1.54	25.08	1.49	0.89	15.62	2.2	24.24	2.14	1.45
	seedlings	silent: S, S+Ls (por2)	0.593034	0.958514	0.6672	-1.22	0.286	0.98	1.32	1.61	18.28	24.13	9.264	9.5528	23.15	18.28	1.32	24.13	1.61	0.98
		active: S(por1); L, La(por2)						0.95	1.735	2.83	18	22.46	8.978	8.4396	21.51	18.61	3.26	22.46	1.38	2.05	16.17	1.63	20.87	2.4	0.95
Cat (19)	all together	silent: S, S+Ls (por2)	0.912371	0.719672	0.2113	-0.245	-0.467145	0.13	1.09	2.26	4.45	43.9	6.06463	6.45395	43.77	2.28	4.23	0.13	1.8	0.45	1.79	1.79	3.26	2.09	1.16	8.49	1.78	0.79	4.36	9.01	1.45	23.91	0.62	41.08	1.26	2.52	0.97	2.36	0.6	1.06	0.91	1.46	4.37	1.13	11.97	1.51	1.74	3.82	8.15
[6.35 %]		active: S(por1); L, La(por2)						0.18	1.3275	2.505	5.6425	50.1	6.53178	6.5551	49.92	2.92	2.83	1.03	2.07	1.17	0.97	1.36	3.53	5.06	1.24	10.6	1.33	1.14	4.65	10.64	2.1	27.07	0.26	41.24	1.29	1.72	0.86	2.13	2.32	0.75	1.23	3.5	4.72	1.87	14.98	2.02	1.62	4.56	8.94
	leaf	silent: S, S+Ls (por2)	0.544845	0.690961	0.4473	0.31	-0.882982	0.13	1.1375	1.79	4.3275	41.39	5.76474	6.2859	41.26	2.28	4.23	0.13	1.8	0.45	1.79	1.79	3.26	2.09	1.16	8.49	1.78	0.79	4.36	9.01	1.45	23.91	0.62	41.08	1.26	2.52	0.97	2.36	0.6	1.06	0.91	1.46	4.37	1.13	11.97	1.51	1.74	3.82	8.15
		active: S(por1); L, La(por2)						0.26	1.24	2.1	4.72	50.1	6.64772	7.16973	49.84	2.92	2.83	1.03	2.07	1.17	0.97	1.36	3.53	5.06	1.24	10.6	1.33	1.14	4.65	10.64	2.1	27.07	0.26	41.24	1.29	1.72	0.86	2.13	2.32	0.75	1.23	3.5	4.72	1.87	14.98	2.02	1.62	4.56	8.94
	root tips	silent: S, S+Ls (por2)	0.276891	0.993448	0.2937	-0.205	0.0160526	0.39	0.9125	2.145	3.8325	43.9	5.81816	6.41446	43.51	2.49	2.64	0.92	2.3	1.17	0.39	0.78	1.92	3.32	0.89	9.83	2.21	1.32	3.97	8.88	0.91	20.22	0.45	41.33	1.43	2.7	0.43	2.08	0.87	0.58	0.58	3.42	3.24	1.47	11.11	2.54	0.93	4.65	9.54
		active: S(por1); L, La(por2)						0.45	1.35	2.35	5.47	40	5.80211	5.58438	39.55	2.24	3.75	0.79	4.18	1.85	1.35	1.18	3.38	4.26	1.42	8.92	2.25	1.66	4.14	7.14	1.04	16.49	1.04	31.52	2.48	2.62	0.45	2.61	3.92	0.51	1.28	2.92	5.8	1.46	12.95	2.65	1.32	5.59	10.24
	seedlings	silent: S, S+Ls (por2)	0.964064	0.917972	0.9124	0.26	-0.295	0.29	1.7	3.52	6.27	39.4	7.15737	6.78848	39.11	2.78	3.84	1.08	3.82	1.14	0.29	2.29	4.53	5.71	2.26	15.5	3.52	1.1	6.83	11.05	3.03	27.17	0.65	39.4
		active: S(por1); L, La(por2)						0.18	1.79	3.26	7.275	40.26	7.45237	6.9694	40.08	3.62	3.17	1.2	3.31	5.49	0.99	0.42	4.21	7.34	2.83	15.22	3.21	2.53	8.27	13.04	1.57	25.6	0.72	39.63	3	4	1.21	4.13	2.01	0.18	0.91	6.13	7.08	1.77	14.85	2.12	1.94	6	13.49
Ctt (27)	all together	silent: S, S+Ls (por2)	0.719925	0.88241	0.3576	-0.05	-0.078588	0	0.51	0.93	2.295	22.7	3.05426	3.42238	22.7	5.2	0.33	0.33	0.33	6.83	0.98	2.76	0.9	0.39	1.8	16.2	0.39	1.54	0	0	0.38	0.69	1.28	0.58	0.2	0.99	0.83	14.6	0	8.2	0.53	1.37	5.81	0.68	0.58	0.1	7.36	0.97	3.29
[3.10 %]		active: S(por1); L, La(por2)						0	0.61	0.98	2.3425	21.56	3.13285	3.40836	21.56	4.86	0.71	0.27	0.71	8.3	1.15	3.09	1.03	0.89	0.59	14.03	0.96	0.52	2.33	1.17	2.445	1.505	2.3	1.41	0.38	0.57	0.66	12.75	0.48	9.87	0.87	2.13	5	0.33	0.14	0.43	6.15	0.95	2.96
	leaf	silent: S, S+Ls (por2)	0.270726	0.509525	0.7039	-0.1075	-0.508488	0	0.3925	0.8125	1.4975	16.2	2.43824	2.76708	16.2	5.2	0.33	0.33	0.33	6.83	0.98	2.76	0.9	0.39	1.8	16.2	0.39	1.54	0	0	0.38	0.69	1.28	0.58	0.2	0.99	0.83	14.6	0	8.2	0.53	1.37	5.81	0.68	0.58	0.1	7.36	0.97	3.29
		active: S(por1); L, La(por2)						0.11	0.59	0.92	2.3	21.56	2.94673	3.19232	21.45	4.86	0.71	0.27	0.71	8.3	1.15	3.09	1.03	0.89	0.59	14.03	0.96	0.52	2.33	1.17	2.445	1.505	2.3	1.41	0.38	0.57	0.66	12.75	0.48	9.87	0.87	2.13	5	0.33	0.14	0.43	6.15	0.95	2.96
	root tips	silent: S, S+Ls (por2)	0.289907	0.729594	0.8808	-0.07	0.304784	0	0.51	0.92	2.0325	19.99	3.28565	3.80844	19.99	4.51	0.93	0.47	0.78	13.37	1.09	2.64	1.5	0.92	0.92	18.66	0.92	0.69	1.95	0	1.505	1.13	2.3	0.38	0.44	0.66	0.27	14.96	0.4	11.32	0.71	2.06	7	0.51	0.17	0.51	12.73	0.93	3.96
		active: S(por1); L, La(por2)						0	0.52	0.85	2.22	19.4	2.98086	3.37194	19.4	5	0.18	0.45	0.45	10.72	0.8	4.56	1.59	1.01	1.15	15.98	0.65	0.65	1.52	1.35	0.935	0.895	3.45	0.34	0.83	0.59	0.52	13.12	0.57	8.28	0.91	1.36	5.94	0.33	0.19	0.37	9.96	0.65	4.72
	seedlings	silent: S, S+Ls (por2)	0.612259	0.887154	0.7188	0.26	0.183519	0.08	0.85	1.54	2.375	22.7	3.82352	3.95621	22.62	7.95	0.66	0.53	0.26	9.93	2.38	5.96	1.43	1.55	1.43	22.7	0.48	0.84	2.29	0.86	2.085	1.41	2.37	0.43	1.54	1.54	0.08	16.78	1.2	13.03	1.2	2.32
		active: S(por1); L, La(por2)						0.09	0.88	1.28	2.805	21.44	3.64	3.76593	21.35	6.7	0.44	0.71	0.79	10.76	2.38	6.53	1.55	1.41	0.77	18.94	1.06	0.85	2.25	0.99	1.42	1.44	3.91	1.14	0.92	1.95	0.24	13.16	0.87	14.33	1.09	1.63	7.36	0.54	0.18	0.54	10.26	1.27	6.09
Cac (12)	all together	silent: S, S+Ls (por2)	0.610465	0.908669	0.3222	-0.2225	-0.0979479	0.17	1.035	1.4975	1.995	22.91	3.04617	2.89756	22.74	2.47	1.14	1.475	0.81	1.98	1.16	1.16	1.05	22.18	0.2	0.79	1.82	2.31	1.16	0.68	1.86	2.43	0.81	1.62	1.21	21.21	1.04	0.93	1.55	1.9	2.18	1.46	0.89	2.04	1.02	1.4	1.28	19.25	0.22
[3.11 %]		active: S(por1); L, La(por2)						0.28	1.0275	1.72	2.3375	23.19	3.14411	2.75626	22.91	3.2	2.56	1.86	2	2.36	1.35	2.18	1.41	19.3	0.57	2.47	0.77	2.23	2.81	0.97	1.67	2.16	0.85	1.1	0.81	19.7	0.58	1.33	1.08	2	1.23	0.645	1.94	2.26	1	1.07	1	22.59	0.28
	leaf	silent: S, S+Ls (por2)	0.694395	0.954135	0.4654	-0.355	-0.084375	0.2	1.0125	1.185	1.89	22.18	3.04354	3.10858	21.98	2.47	1.14	1.475	0.81	1.98	1.16	1.16	1.05	22.18	0.2	0.79	1.82	2.31	1.16	0.68	1.86	2.43	0.81	1.62	1.21	21.21	1.04	0.93	1.55
		active: S(por1); L, La(por2)						0.28	1	1.54	2.2375	22.59	3.12792	2.90435	22.31	3.2	2.56	1.86	2	2.36	1.35	2.18	1.41	19.3	0.57	2.47	0.77	2.23	2.81	0.97	1.67	2.16	0.85	1.1	0.81	19.7	0.58	1.33	1.08	2	1.23	0.645	1.94	2.26	1	1.07	1	22.59	0.28
	root tips	silent: S, S+Ls (por2)	0.912726	0.878869	0.5093	-0.25	-0.188472	0.17	0.9875	1.455	1.955	19.25	2.73375	2.52354	19.08	1.9	2.18	1.46	0.89	2.04	1.02	1.4	1.28	19.25	0.22	0.88	1.43	1.97	1.52	0.53	1.77	2.38	1.04	1.53	0.85	16.5	0.17	1.95	1.45
		active: S(por1); L, La(por2)						0.625	0.9525	1.705	2.1125	19.45	2.92222	2.51772	18.825	2.33	1.97	0.875	1.83	3.04	1.42	1.69	1.08	17.63	0.83	2.37	1.47	2.06	2.62	0.87	1.98	3.16	0.69	0.9	1.18	19.45	0.79	1.82	0.96	1.72	1.02	0.625	1.79	1.9	0.65	1.61	1.25	16.65	0.93
	seedlings	silent: S, S+Ls (por2)	0.57133	0.93026	0.9761	-0.09	0.175	0.66	1.54375	1.72	2.915	22.91	3.67625	3.20562	22.25	2.86	1.72	1.225	2.48	3.12	1.72	1.72	0.97	22.91	0.66	3.08	1.65
		active: S(por1); L, La(por2)						0.46	1.3675	1.81	2.905	23.19	3.50125	2.86208	22.73	3.13	2.82	1.54	2.83	3.91	1.68	1.87	1.38	23.19	1.03	1.72	0.65	3.13	2.18	1.45	2.72	3.54	1.2	1.33	0.88	17.71	0.46	1.75	1.93
Cca (9)	all together	silent: S, S+Ls (por2)	0.104851	0.284329	0.2263	-0.415	-0.319444	0	0.54	0.88	2.24	5.38	1.51222	1.08998	5.38	0.77	1.51	0.7	3.72	0.47	0.79	0	1.04	2.89	0.56	1.54	0.4	3.16	0.49	0.46	0.12	2.24	3.72	0.46	0.77	0.64	4.34	0.64	0.88	0.88	1.09	3.01	0.8	1.34	0.31	3.66	0.24	0.34	0.25
[1.71 %]		active: S(por1); L, La(por2)						0	0.7475	1.295	2.29	8.06	1.83167	1.24477	8.06	0.74	2.06	0.77	6.3	0.88	1.33	0.38	1.71	3	0.93	1.63	0.49	4.07	0.65	0.29	0.46	1.81	4.23	0.96	1.63	0.44	3.7	0.75	1.32	0.28	2.25	2.77	0.86	1.76	0.47	5.81	0.88	0	0.83
	leaf	silent: S, S+Ls (por2)	0.455507	0.436107	0.4065	-0.54	-0.331852	0	0.475	0.78	2.065	3.72	1.36556	1.02457	3.72	0.77	1.51	0.7	3.72	0.47	0.79	0	1.04	2.89	0.56	1.54	0.4	3.16	0.49	0.46	0.12	2.24	3.72
		active: S(por1); L, La(por2)						0.28	0.695	1.32	2.155	6.3	1.69741	1.10562	6.02	0.74	2.06	0.77	6.3	0.88	1.33	0.38	1.71	3	0.93	1.63	0.49	4.07	0.65	0.29	0.46	1.81	4.23	0.96	1.63	0.44	3.7	0.75	1.32	0.28	2.25	2.77
	root tips	silent: S, S+Ls (por2)	0.27906	0.472908	0.3681	-0.15	-0.340926	0.24	0.505	0.84	1.58	4.34	1.37611	1.02772	4.1	0.46	0.77	0.64	4.34	0.64	0.88	0.88	1.09	3.01	0.8	1.34	0.31	3.66	0.24	0.34	0.25	1.66	3.46
		active: S(por1); L, La(por2)						0	0.665	0.99	2.145	6.73	1.71704	1.23012	6.73	0.86	1.76	0.47	5.81	0.88	0	0.83	1.69	2.27	1	2.08	0.45	6.73	0.62	0.34	0.49	2.21	3.32	0.99	1.55	0.89	4.4	0.71	0.42	0.76	1.35	3.48
	seedlings	silent: S, S+Ls (por2)	0.529382	0.869575	0.9362	0.15	-0.127222	0.54	0.86	1.67	2.37	5.38	2.07778	1.18642	4.84	1.67	2.15	0.54	5.38	0.86	1.32	0.66	2.37	3.75
		active: S(por1); L, La(por2)						0.34	0.95	1.52	2.6675	8.06	2.205	1.425	7.72	1.27	2.71	0.96	8.06	1.5	0.8	0.34	2.54	2.93	1.54	1.83	0.95	5.75	0.95	0.92	0.37	2.35	3.92
Cct (12)	all together	silent: S, S+Ls (por2)	0.0017454	0.109261	0.5619	-0.015	-0.120302	0	0.3475	0.51	0.72	1.79	0.577667	0.275533	1.79	0.33	0	0.51	1.79	0.45	0.98	0.415	1.16	0.41	0.61	1	1.44	0.48	0.35	0.63	0.3	0.91	0.285	0.375	0.81	0.21	0.37	0.35	1.12	0.47	0.46	0.35	0.39	0	0.42	0.65	0.51	0.18	0.48
[0.65 %]		active: S(por1); L, La(por2)						0	0.37	0.525	0.83125	3.64	0.697969	0.370853	3.64	0.62	0.52	0.52	1.17	0.78	0.72	0.915	1.06	0	1.26	0.96	1.88	0.29	0.22	0.52	0.2	0.27	0.565	0.41	1.1	0.41	0.36	0.33	0.76	0.25	0.43	0.37	0.24	0.61	0.295	0.39	0.69	0.23	0.53
	leaf	silent: S, S+Ls (por2)	0.461847	0.559591	0.6599	-0.03	0.0614583	0	0.35	0.465	0.9275	1.79	0.636875	0.342917	1.79	0.33	0	0.51	1.79	0.45	0.98	0.415	1.16	0.41	0.61	1	1.44	0.48	0.35	0.63	0.3	0.91	0.285	0.375	0.81	0.21	0.37	0.35	1.12
		active: S(por1); L, La(por2)						0	0.32125	0.495	0.73	1.88	0.575417	0.280255	1.88	0.62	0.52	0.52	1.17	0.78	0.72	0.915	1.06	0	1.26	0.96	1.88	0.29	0.22	0.52	0.2	0.27	0.565	0.41	1.1	0.41	0.36	0.33	0.76	0.25	0.43	0.37	0.24	0.61	0.295	0.39	0.69	0.23	0.53
	root tips	silent: S, S+Ls (por2)	0.0180916	0.125711	0.1141	-0.05	-0.178819	0	0.2725	0.465	0.58	1.57	0.459375	0.20276	1.57	0.47	0.46	0.35	0.39	0	0.42	0.65	0.51	0.18	0.48	0.53	1.57	0.34	0.18	0.25	0	0.58	0.58	0.515	0.79	0.28	0.67	0.6	0.23
		active: S(por1); L, La(por2)						0.11	0.385	0.515	0.65	2.93	0.638194	0.298603	2.82	0.98	0.65	0.65	0.51	1.18	0.83	0.625	1.08	0.52	0.11	0.37	2.93	0.37	0.45	0.65	0.39	0.51	0.665	0.495	0.52	0.39	1.11	0.27	0.6	0.16	0.28	0.21	0.6	0.45	0.475	0.625	0.54	0.25	0.37
	seedlings	silent: S, S+Ls (por2)	0.0116903	0.238417	0.3472	-0.1525	-0.275625	0.13	0.57	0.665	0.775	1.43	0.695833	0.2425	1.3	0.13	0.72	0.72	0.57	1.43	0.61	0.57	1.18	0.57	0.82	0.27	0.76
		active: S(por1); L, La(por2)						0.18	0.48	0.8175	1.2625	3.64	0.971458	0.526944	3.46	0.88	0.49	0.28	0.28	1.27	0.835	0.39	2.11	0.6	1.3	1.6	3.64	0.54	0.65	0.65	0.91	0.18	0.815	1.205	1.71	0.45	0.45	0.82	1.26
Ccc (6)	all together	silent: S, S+Ls (por2)	0.551708	0.857552	0.8337	0.02	0.0130833	0	0.27	0.455	0.72	1.27	0.514333	0.270244	1.27	0	0.93	0.4	0.72	0.72	0.38	0.91	0.89	0.12	0.3	0.8	0.43	0	0.38	0.22	0.09	1.27	0.48	0.14	0.43	0.68	0.35	1.14	0.26	0.86	0.65	0.22	0.49	0.65	0.52
[0.51 %]		active: S(por1); L, La(por2)						0	0.2775	0.435	0.665	1.27	0.50125	0.236094	1.27	0.39	0.47	0.28	0.26	0.39	0.97	0.2	0.49	0.58	0.46	0.62	0.27	0.24	0.19	0.38	0.42	1.17	0.33	1.01	0.68	0.59	0.39	0.65	0.68	0.19	0.35	0.39	0.2	0.69	0.66	0	0.42	0.17	0.05
	leaf	silent: S, S+Ls (por2)	0.415941	0.355781	0.3524	0.185	0.0994444	0	0.36	0.575	0.8225	0.93	0.55	0.278333	0.93	0	0.93	0.4	0.72	0.72	0.38	0.91	0.89	0.12	0.3	0.8	0.43
		active: S(por1); L, La(por2)						0.19	0.2725	0.39	0.485	1.17	0.450556	0.178457	0.98	0.39	0.47	0.28	0.26	0.39	0.97	0.2	0.49	0.58	0.46	0.62	0.27	0.24	0.19	0.38	0.42	1.17	0.33
	root tips	silent: S, S+Ls (por2)	0.205954	0.939858	0.7795	-0.04	0.00944444	0	0.2	0.365	0.53	1.27	0.453333	0.292778	1.27	0	0.38	0.22	0.09	1.27	0.48	0.14	0.43	0.68	0.35	1.14	0.26
		active: S(por1); L, La(por2)						0	0.1925	0.405	0.675	1.01	0.443889	0.239877	1.01	1.01	0.68	0.59	0.39	0.65	0.68	0.19	0.35	0.39	0.2	0.69	0.66	0	0.42	0.17	0.05	0.75	0.12
	seedlings	silent: S, S+Ls (por2)	0.297273	0.535646	0.9601	0.05	-0.0983333	0.22	0.4975	0.585	0.65	0.86	0.565	0.155	0.64	0.86	0.65	0.22	0.49	0.65	0.52
		active: S(por1); L, La(por2)						0.19	0.4275	0.535	0.8775	1.27	0.663333	0.292222	1.08	0.56	0.96	0.8	0.36	0.85	1.19	0.36	0.51	0.46	0.19	1.27	0.45
(1) Individual motifs are arranget according to averaged methylation density [in square brackets]. Total numbers of motifs analysed are shown in brackets. Note that methylation rates of cytosines within the overlap between regions IV and V were calculations twice, i.e. for each region separately.
(2) Silent S- or (S+Ls) and active L or La rDNA were analysed in por2-134, por2-15 and por2-seedlings. Active S- rDNA were analysed in por1-34 and por1 seedlings.
(3) Differences Ds-a (see Material and Methods) between silent and active medians/means were used alongside with commonly used t- and U- tests. Moderately [0.05 > p2 > 0.01] and significantly [p2 < 0.01] statistically supported differences were highlighted in light and dark greeen background, respectively. Ds-a values greater than 5% and 10% were highlighted in light and dark blue.
(4) Methylation ranges exceeding 40%, 50% and 60% are highlighted in increased dark shades of gray
[truncated: 1,606 more columns]

## Sheet: 3. Figure S4D,F
Supplementary Table S9_Sheet 3. Differences in methylation between individual rDNA variants - descriptive statistics. Source data for Figure S4D and F.
A. Figure S4D - ETS2 regions I-IV.
motif (1)	tissue	mC (silent rDNA) - mC (active rDNA) [%](2)
		descriptive statistics						differences [%] in methylations between corresponding cytosines are arranged in ascending order- source data for descriptive statistics
		minimum	1st quartil	median	3rd quartil	maximum	mean
CWG (14)	leaf	-2.5	0.9175	1.825	3.3	10.46	2.39214	-2.5	-1.4	-1.08	-0.66	-0.19	-0.02	0.1	0.14	0.4	0.56	0.68	0.73	0.81	0.91	0.92	1.07	1.12	1.19	1.28	1.3	1.3	1.37	1.41	1.48	1.56	1.69	1.73	1.76	1.89	1.95	2	2.08	2.11	2.43	2.48	2.78	2.8	2.83	2.9	3.03	3.14	3.29
	root tips	3.73	6.9925	11.08	13.265	20.79	10.6466	3.73	5.09	5.37	5.42	5.42	5.84	5.91	5.91	6.02	6.27	6.41	6.56	6.68	6.88	7.03	7.26	7.76	8.35	8.43	8.71	8.85	9	9.25	9.41	9.67	9.97	10.81	11.05	11.11	11.35	11.37	11.43	11.84	11.89	12.33	12.36	12.91	12.93	13	13.08	13.14	13.25
	seedlings	6.25	9.5675	13.89	20.7625	27.72	15.3532	6.25	6.79	8.01	8.35	8.4	9.48	9.53	9.58	9.61	10.07	10.08	11.08	11.66	13.09	14.69	18.08	19.35	19.37	20.08	20.09	20.42	21.79	22.51	22.6	22.88	23.85	24.48	27.72
CCG (6+1)	leaf	-6.31	-2.7175	-0.525	1.72	7.21	-0.479286	-6.31	-5.95	-4.85	-4.75	-4.4	-4.13	-3.28	-2.53	-2.53	-2.49	-2.34	-1	-0.65	-0.65	-0.4	0.43	0.89	0.97	1.33	1.52	1.68	1.84	2.37	2.71	3.07	4.29	4.53	7.21
	root tips	-11.91	-0.3	0.97	2.315	6.65	0.670714	-11.91	-5.63	-3.71	-3.59	-3.35	-1.57	-0.9	-0.1	-0.06	0.14	0.33	0.72	0.87	0.88	1.06	1.38	1.82	1.87	2	2.06	2.12	2.9	3.49	3.72	5.49	5.86	6.24	6.65
	seedlings	-0.76	0.455	1.65	5.0475	7.76	2.68929	-0.76	-0.23	0.12	0.25	1.07	1.12	1.17	2.13	3.01	5.01	5.06	5.41	6.53	7.76
CG (37)	leaf	-5.05	0.02	0.75	1.37	7.42	0.8825	-5.05	-4.18	-2.91	-2.18	-1.22	-1.09	-1.08	-0.89	-0.85	-0.79	-0.69	-0.61	-0.57	-0.51	-0.51	-0.37	-0.35	-0.3	-0.27	-0.27	-0.26	-0.25	-0.25	-0.19	-0.17	-0.15	-0.12	-0.1	-0.08	-0.07	-0.06	-0.04	-0.04	-0.03	0	0.01	0.02	0.02	0.06	0.06	0.07	0.1
	root tips	-3.56	0.5525	1.545	2.77	10.42	1.92635	-3.56	-3.11	-1.16	-0.87	-0.86	-0.61	-0.59	-0.55	-0.35	-0.3	-0.2	-0.14	-0.12	-0.1	-0.09	-0.04	-0.03	-0.03	0.04	0.07	0.09	0.1	0.11	0.12	0.15	0.17	0.28	0.3	0.32	0.33	0.35	0.4	0.42	0.49	0.51	0.53	0.53	0.56	0.68	0.71	0.72	0.73
	seedlings	-5.21	0.3575	0.99	1.9825	9.53	1.35689	-5.21	-3.24	-1.28	-1.13	-0.99	-0.85	-0.7	-0.58	-0.39	-0.28	0	0	0.13	0.18	0.21	0.24	0.3	0.33	0.35	0.38	0.39	0.42	0.49	0.49	0.51	0.52	0.53	0.57	0.65	0.67	0.7	0.7	0.75	0.79	0.84	0.87	0.93	1.05	1.12	1.13	1.17	1.25
CAA (24)	leaf	-10.89	-1.9325	-0.52	0.2225	3.72	-1.17271	-10.89	-9.49	-6.91	-6.87	-6.51	-5.82	-5.37	-5.09	-4.83	-4.38	-4.05	-4	-3.46	-3.3	-3.14	-2.89	-2.66	-2.59	-2.51	-2.51	-2.4	-2.28	-2.17	-2.03	-1.9	-1.75	-1.73	-1.69	-1.68	-1.64	-1.61	-1.57	-1.55	-1.53	-1.49	-1.46	-1.35	-1.28	-1.28	-1.17	-1.07	-1.03
	root tips	-10.79	-1.1525	-0.09	0.8475	9.54	0.045625	-10.79	-4.74	-4.19	-4.12	-3.61	-3.37	-3.36	-2.71	-2.19	-2.12	-2.01	-2	-1.89	-1.85	-1.74	-1.61	-1.6	-1.5	-1.46	-1.39	-1.37	-1.33	-1.25	-1.19	-1.14	-1.14	-1.05	-1.01	-0.97	-0.94	-0.91	-0.79	-0.72	-0.69	-0.57	-0.56	-0.5	-0.49	-0.38	-0.38	-0.37	-0.37
	seedlings	-3.4	-1.23	0.43	1.825	6.28	0.589375	-3.4	-2.8	-2.65	-1.96	-1.95	-1.77	-1.66	-1.62	-1.62	-1.49	-1.4	-1.23	-1.23	-1.07	-0.81	-0.47	-0.39	-0.13	-0.08	-0.01	0.04	0.05	0.1	0.26	0.6	0.63	0.7	0.71	0.81	0.88	1.01	1.34	1.49	1.58	1.69	1.79	1.93	2.35	2.62	2.69	2.69	2.94
(1) number of motifs are in brackets. For rarely occurring CCG motifs, six and one motifs from regions I-IV and V-VI, respectively, were evaluated together
(2) in addition to differences between silent (S) and active (L) rDNA variants in por2 also differences between silent (S) rDNA in por2 and active (S) rDNA por1 were used for evaluations
B. Figure S4F - ETS2 regions V-VI.
motif (1)	tissue	mC (silent rDNA) - mC (active rDNA) [%](2)
		descriptive statistics						differences [%] in methylations between corresponding cytosines are arranged in ascending order- source data for descriptive statistics
		minimum	1st quartil	median	3rd quartil	maximum	mean
CWG (6)	leaf	-2.02	0.995	2.145	3.1825	5.32	2.10125	-2.02	0.18	0.47	0.56	0.85	0.86	1.04	1.27	1.47	1.94	1.99	2.14	2.15	2.25	2.29	2.62	2.71	3.14	3.31	3.45	3.75	3.78	4.91	5.32
	root tips	7.35	12.3875	14.105	16.255	19.99	14.0258	7.35	8.12	8.94	10.44	11.09	11.45	12.7	13.05	13.07	13.12	14.01	14.06	14.15	14.43	14.77	15.5	16.08	16.22	16.36	17.07	17.23	18.56	18.86	19.99
	seedlings	13.28	15.9475	19.87	22.8225	24.17	19.2208	13.28	14.35	14.89	16.3	16.97	19.68	20.06	21.62	22.81	22.86	23.66	24.17
CG (8)	leaf	-2.63	-0.355	0.425	0.7925	4.58	0.350938	-2.63	-2.3	-2.21	-2.05	-1.22	-0.65	-0.61	-0.43	-0.33	-0.3	0.01	0.04	0.1	0.11	0.35	0.35	0.5	0.53	0.56	0.59	0.62	0.63	0.7	0.74	0.95	1.76	1.82	1.9	2.12	2.35	2.65	4.58
	root tips	-1.32	0.67	1.115	3.2075	7.87	1.85625	-1.32	-0.73	-0.64	-0.62	-0.35	-0.23	-0.04	0.52	0.72	0.72	0.84	0.86	0.92	1.01	1.05	1.07	1.16	1.18	1.19	1.33	1.79	2.48	2.65	3.18	3.29	3.86	4.19	4.93	4.99	5.3	6.23	7.87
	seedlings	-2.25	0.005	0.72	1.9675	4.78	1.02563	-2.25	-0.47	-0.43	-0.1	0.04	0.29	0.62	0.71	0.73	0.97	1.35	1.8	2.47	2.52	3.38	4.78
CAA (8)	leaf	-8.43	-3.9425	-1.14	-0.025	1.41	-2.07281	-8.43	-8.32	-6.91	-6.59	-5.02	-4.39	-4.37	-4.25	-3.84	-2.88	-2.61	-2.31	-2.21	-2.07	-1.88	-1.28	-1	-0.82	-0.64	-0.6	-0.36	-0.3	-0.2	-0.03	-0.01	0.01	0.34	0.52	0.79	0.93	0.99	1.41
	root tips	-5.17	-0.7925	-0.105	1.09	4.25	0.0784375	-5.17	-3.32	-1.91	-1.27	-1.08	-1.06	-0.98	-0.92	-0.75	-0.74	-0.68	-0.59	-0.54	-0.52	-0.37	-0.23	0.02	0.07	0.07	0.16	0.28	0.42	0.45	1.07	1.15	1.41	1.57	1.73	2.66	3.45	3.88	4.25
	seedlings	-4.49	-0.5375	0.405	1.6775	3.1	0.07625	-4.49	-4.06	-2.55	-0.86	-0.43	-0.15	-0.03	0.15	0.66	0.97	1.51	1.63	1.82	1.97	1.98	3.1
(1) number of motifs are in brackets.
(2) in addition to differences between silent (S+Ls) and active (La) rDNA variants in por2, also differences between silent (S+Ls) rDNA in por2 and active (S) rDNA in por1 were used for evaluations
[truncated: 106 more columns]

## Sheet: 4.Figures 4B, S5D
Supplementary Table S9, Sheet 4. Methylation dynamics of indicated C-motifs
A. Comparisons of cytosine methylation patterns between individual rDNA variants, differentiated within ETS2 regions I-IV. Source data for the Figure 4B
C-motif(1)	Differences between indicated rDNAs for a given tissue - comparative statistics								Differences between indicated tissues for a given rDNA - comparative statistics								methylation ranges of indicated rDNA variants in different tissues - descriptive statistics								methylation of each cytosine in individual samples [%] - source data for statistical analyses
	tissue	1st rDNA	2nd rDNA	F-test	T-test	U-test	Ds-a (1st rDNA - 2nd rDNA) [%]		rDNA variant(s)	1st tissue	2nd tissue	F-test	T-test	U-test	Ds-a(1st tissue - 2nd tissue) [%]		rDNA variant	tissue	minimum	1stQ	median	3rdQ	maximum	mean
				p2	p2	p2	median	mean				p2	p2	p2	median	mean
CG(36)	leaf	S(por2)	L(por2) + S(por1)	1.34837e-13	1.50164e-08	<.0001	0.485	0.829491	S(por2)	leaf	root tips	0.158863	5.78177e-05	0.0003	0.335	0.398333	S(por2)	leaf	97.38	98.05	98.44	98.76	99.55	98.4215	98.12	98.81	98.02	98.52	98.91	98.12	98.22	97.53	98.22	98.71	98.81	97.43	99.11	99.01	98.22	97.89	98.7	98.54	98.37	97.72	97.72	98.21	99.02	98.7	98.33
			L(por2)	0.00376135	2.07138e-05	0.0002	0.35	0.475556		leaf	seedlings	0.378663	0.712113	0.865	0.005	0.0415278		root tips	96.33	97.73	98.105	98.445	99.12	98.0232	96.33	97.87	96.8	98.34	98.34	98.22	96.8	97.87	98.11	98.34	98.46	97.87	98.7	98.46	97.75	96.58	97.51	97.2	98.29	97.67	98.76	98.91	98.91	97.51	97.58
			S(por1)	1.33938e-17	1.07613e-05	<.0001	0.64	1.53736		root tips	seedlings	0.783526	0.00527199	0.0051	-0.33	-0.356806		seedlings	96.69	98.04	98.435	98.7325	99.43	98.38	98.96	99.22	98.31	99.09	98.96	98.57	98.83	98.57	98.7	98.18	98.96	98.57	97.67	98.05	97.67	97.09	98.41	98.01	96.69	98.01	98.15	98.41	97.88	98.54	98.33
		L(por2)	S(por1)	5.35169e-10	0.00139402	0.001	0.29	1.06181	L(por2)	leaf	root tips	7.79745e-05	1.37672e-08	<.0001	0.85	1.01792	S(por1) + L(por2)	leaf	91.76	97.07	97.955	98.2675	99.25	97.592	97.62	97.91	96.75	99.03	98.5	98.69	96.46	97.04	98.21	96.8	98.79	97.33	98.88	97.96	96.85	96.64	97.79	97.61	98.41	98.23	98.41	98.06	98.14	98.85	98.45
	root tips	S(por2)	L(por2) + S(por1)	4.67014e-20	3.74458e-14	<.0001	1.165	1.72375		leaf	seedlings	0.805053	0.0392958	0.0308	0.38	0.320972		root tips	87.99	95.365	96.94	97.61	99.11	96.2994	94.69	95.86	93.17	97.78	97.2	98.25	94.81	94.92	97.96	94.92	98.42	96.96	97.96	96.15	95.33	95.17	97.41	97.5	97.94	97.5	97.77	97.59	98.84	97.23	95.97
			L(por2)	8.55277e-08	4.80564e-10	<.0001	0.865	1.09514		root tips	seedlings	0.00456816	0.000427799	0.006	-0.47	-0.696944		seedlings	89.3	96.5125	97.32	97.9925	99.27	96.8681	96.42	97.06	96.1	98.91	98.21	98.15	96.49	97.19	98.21	96.81	98.47	97	98.66	97	96.42	96.3	97.71	97.71	97.97	97.88	98.15	97.71	97.88	97.97	97.46
			S(por1)	1.70441e-22	4.06434e-08	<.0001	2.635	2.98097	S(por1)	leaf	root tips	0.0349133	0.000737983	0.0004	2.33	1.84194	L(por2)	leaf	96.19	97.5675	98.09	98.4425	99.25	97.946	97.62	97.91	96.75	99.03	98.5	98.69	96.46	97.04	98.21	96.8	98.79	97.33	98.88	97.96	96.85	96.64	97.79	97.61	98.41	98.23	98.41	98.06	98.14	98.85	98.45
		L(por2)	S(por1)	6.86566e-08	0.000136249	<.0001	1.77	1.88583		leaf	seedlings	0.0844824	0.124899	0.126	0.915	0.773056		root tips	93.17	95.9775	97.24	97.7725	99.11	96.9281	94.69	95.86	93.17	97.78	97.2	98.25	94.81	94.92	97.96	94.92	98.42	96.96	97.96	96.15	95.33	95.17	97.41	97.5	97.94	97.5	97.77	97.59	98.84	97.23	95.97
	seedlings	S(por2)	L(por2) + S(por1)	3.73042e-11	2.26652e-08	<.0001	1.115	1.51194		root tips	seedlings	0.693435	0.0717978	0.0264	-1.415	-1.06889		seedlings	96.1	97.0075	97.71	98.1525	99.15	97.625	96.42	97.06	96.1	98.91	98.21	98.15	96.49	97.19	98.21	96.81	98.47	97	98.66	97	96.42	96.3	97.71	97.71	97.97	97.88	98.15	97.71	97.88	97.97	97.46
			L(por2)	0.133238	1.47448e-05	<.0001	0.725	0.755	L(por2) + S(por1)	leaf	root tips	1.36575e-05	4.86823e-08	<.0001	1.015	1.29259	S(por1)	leaf	91.76	96.0175	97.8	98.085	98.91	96.8842	94.89	95.83	94.89	97.96	97.9	98.38	91.76	93.95	98.16	94.28	97.83	96.02	97.93	96.77	92.05	96.31	97.91	97.48	98.16	96.01	97.79	95.39	98.77	96.56	96.47
			S(por1)	4.2387e-13	2.39443e-06	<.0001	1.55	2.26889		leaf	seedlings	0.000170483	0.0059946	0.0014	0.635	0.723981		root tips	87.99	94.4125	95.47	96.87	98.59	95.0422	91.33	92.43	91.26	97.04	95.66	96.83	87.99	91.71	97.35	92.5	96.9	94.43	97.9	94.67	88.27	92.54	96.7	96.47	97.25	94.9	96.86	94.74	98.59	97.02	95
		L(por2)	S(por1)	9.6709e-10	0.000808765	0.0025	0.825	1.51389		root tips	seedlings	0.816218	0.0576493	0.0093	-0.38	-0.568611		seedlings	89.3	94.9325	96.885	97.655	99.27	96.1111	92.87	94.62	91.68	98.25	96.87	98.19	89.3	91.49	98.19	93.74	97.56	95.56	98.06	97.12	90.55	94.55	97.28	96.28	97.82	95	97.82	94.73	98.73	96.64	96.52
CWG(14)	leaf	S(por2)	L(por2) + S(por1)	0.286557	0.117352	0.1188	2.2	1.9706	S(por2)	leaf	root tips	0.90586	0.458296	0.3524	0.695	0.906071	S(por2)	leaf	84.06	89.22	93.705	97.105	98.3	92.8654	88.43	97.89	95.12	88.62	97.56	84.06	93.3	97.32	90.18	97.91	89.07	95.45	97.62	90.1	90.35	97.09	95.45	85.37	97.15	84.91	94.11	96.37	89.27	98.3	87.3
			L(por2)	0.745583	0.366686	0.3472	2.2	1.1275		leaf	seedlings	0.6033	0.36474	0.267	-0.19	-1.29107		root tips	82.96	88.9975	93.01	95.69	97.86	91.9593	82.96	95.65	95.33	86.63	95.28	83.99	94.55	92.61	84.44	97.7	87.23	93.38	95.81	89.4	90.1	97.3	95.03	88.45	96.81	84.67	91.49	96.39	89.18	97.86	90.05
			S(por1)	0.10531	0.0382698	0.0536	3.37	3.65679		root tips	seedlings	0.541261	0.132908	0.131	-0.885	-2.19714		seedlings	87.55	91.3475	93.895	98.18	98.81	94.1564	91.18	98.81	96.29	87.55	98.33	89.13	92.86	98	92	98.49	90.53	94.93	98.24	91.85
		L(por2)	S(por1)	0.178638	0.159148	0.1868	1.17	2.52929	L(por2)	leaf	root tips	0.280221	2.07097e-06	<.0001	6.7	7.62536	S(por1) + L(por2)	leaf	77.37	87.5125	91.505	95.525	98.49	90.8948	89.09	97.79	96.2	90.02	96.75	86.56	90.27	95.91	89.11	97.23	87.51	92.31	97.06	90.12	90.21	95.9	94.33	81.98	96.23	81.34	91.33	95.09	87.51	98.49	84.82
	root tips	S(por2)	L(por2) + S(por1)	0.0850252	1.40902e-09	<.0001	10.2	9.71333		leaf	seedlings	0.944869	4.21077e-05	0.0003	6.825	7.12286		root tips	69.69	77.345	82.81	87	94.13	82.246	76.08	87.22	86.33	78.28	84.23	69.69	82.66	86.7	75.59	90.67	75.86	81.54	87.1	77.04	82.34	90.74	89.66	82.18	90.13	78.26	86.07	90.37	83.76	94.13	84.14
			L(por2)	0.19933	8.68922e-07	<.0001	8.205	7.84679		root tips	seedlings	0.363297	0.782314	0.9442	0.125	-0.5025		seedlings	61.41	72.4425	79.205	84.9875	91.7	78.8032	81.6	89.33	90.04	79.54	87.25	74.44	84.51	86.34	82.39	91.7	82.13	84.85	88.17	82.32	67.33	77.02	76.2	64.67	77.91	61.41	70.26	78.65	67.52	85.4	72.45
			S(por1)	0.398633	2.62726e-10	<.0001	13.725	13.4464	S(por1)	leaf	root tips	0.581649	7.39698e-05	0.0005	11.05	10.6957	L(por2)	leaf	81.34	89.015	91.505	95.9825	98.49	91.7379	89.09	97.79	96.2	90.02	96.75	86.56	90.27	95.91	89.11	97.23	87.51	92.31	97.06	90.12	90.21	95.9	94.33	81.98	96.23	81.34	91.33	95.09	87.51	98.49	84.82
		L(por2)	S(por1)	0.837643	0.0051663	0.0085	5.52	5.59964		leaf	seedlings	0.994194	4.99371e-07	<.0001	17.9	16.2171		root tips	69.69	80.725	84.805	88.4	94.13	84.1125	76.08	87.22	86.33	78.28	84.23	69.69	82.66	86.7	75.59	90.67	75.86	81.54	87.1	77.04	82.34	90.74	89.66	82.18	90.13	78.26	86.07	90.37	83.76	94.13	84.14
	seedlings	S(por2)	L(por2) + S(por1)	0.00787918	3.16584e-10	<.0001	14.69	15.3532		root tips	seedlings	0.5767	0.0226086	0.0257	6.85	5.52143		seedlings	74.44	82.1775	84.68	87.94	91.7	84.615	81.6	89.33	90.04	79.54	87.25	74.44	84.51	86.34	82.39	91.7	82.13	84.85	88.17	82.32
			L(por2)	0.538357	3.20231e-06	<.0001	9.215	9.54143	L(por2) + S(por1)	leaf	root tips	0.357646	2.19757e-09	<.0001	8.695	8.64881	S(por1)	leaf	77.37	85.14	90.335	94.645	96.61	89.2086	87.52	95.09	94.72	83.29	95.67	77.37	92	94.42	84.97	96.61	78.61	88.67	94.33	85.65
			S(por1)	0.0772197	8.02018e-11	<.0001	21.46	21.165		leaf	seedlings	0.021719	8.25332e-09	<.0001	12.3	12.0915		root tips	70.68	73.8575	79.285	82.88	88.45	78.5129	72.99	84.3	84.22	75.2	82.95	70.68	73.76	79.01	71.51	88.45	74.15	79.56	82.67	79.73
		L(por2)	S(por1)	0.239679	1.00776e-05	0.0001	12.245	11.6236		root tips	seedlings	0.144282	0.0500174	0.0969	3.605	3.44274		seedlings	61.41	68.205	72.435	77.6875	85.4	72.9914	67.33	77.02	76.2	64.67	77.91	61.41	70.26	78.65	67.52	85.4	72.45	72.42	78.87	71.77
CCG(7)	leaf	S(por2)	L(por2) + S(por1)	0.773933	0.864033	0.9362	-1.815	-0.883095	S(por2)	leaf	root tips	0.823456	0.621337	0.6599	-1.495	2.58	S(por2)	leaf	18.06	22.8775	30.325	48.905	57.95	35.1493	46.34	42.02	51.74	25.81	18.06	19.21	29.61	57.95	51.16	49.76	27.1	20.39	21.9	31.04
			L(por2)	0.64004	0.76951	0.7642	-2.905	-1.69071		leaf	seedlings	0.577266	0.354175	0.246	-6.225	-6.56214		root tips	14.13	21.6475	31.82	42.3025	55.37	32.5693	39.19	31.1	48.98	26.95	14.13	14.79	29.14	48.4	43.34	55.37	32.54	18.19	19.88	33.97
			S(por1)	0.835257	0.912953	0.7949	-0.285	0.732143		root tips	seedlings	0.459112	0.185552	0.1902	-4.73	-9.14214		seedlings	22.47	28.49	36.55	57.725	60.53	41.7114	60.53	58.94	56.51	32.97	24.01	22.47	36.55
		L(por2)	S(por1)	0.873822	0.741726	0.5755	2.62	2.42286	L(por2)	leaf	root tips	0.627658	0.29254	0.2801	2.8	6.12143	S(por1) + L(por2)	leaf	16.14	19.53	32.14	50.74	56.43	36.0324	52.65	47.97	54.27	28.15	17.09	16.14	32.14	56.43	55.91	53.89	29.59	17.68	19.53	34.32	50.74	46.87	50.41	26.21	18.71	17.37	30.61
	root tips	S(por2)	L(por2) + S(por1)	0.963855	0.816687	0.7263	1.34	1.06405		leaf	seedlings	0.767292	0.701519	0.4777	-1.19	-2.96714		root tips	10.41	19.76	30.48	43.01	54.49	31.5052	39.05	30.38	46.86	25.08	10.41	13.73	22.9	48.5	43.4	54.49	30.48	17.32	16.39	31.07	42.54	43.01	49.88	30.54	19.76	18.5	27.32
			L(por2)	0.837058	0.72209	0.5961	1.39	1.85071		root tips	seedlings	0.489988	0.209929	0.1902	-3.99	-9.08857		seedlings	18.6	23.9625	35.6	53.6025	61.29	39.0221	61.29	53.88	56.26	32.85	18.6	21.35	34.42	52.77	52.41	55.44	31.8	19	19.46	36.78
			S(por1)	0.901808	0.933023	0.9681	1.28	-0.509286	S(por1)	leaf	root tips	0.668814	0.856241	0.7949	0.07	1.33857	L(por2)	leaf	16.14	21.685	33.23	53.58	56.43	36.84	52.65	47.97	54.27	28.15	17.09	16.14	32.14	56.43	55.91	53.89	29.59	17.68	19.53	34.32
		L(por2)	S(por1)	0.778686	0.709416	0.6818	-0.11	-2.36		leaf	seedlings	0.880028	0.646558	0.3077	-6.17	-3.82		root tips	10.41	18.715	30.43	42.3125	54.49	30.7186	39.05	30.38	46.86	25.08	10.41	13.73	22.9	48.5	43.4	54.49	30.48	17.32	16.39	31.07
	seedlings	S(por2)	L(por2) + S(por1)	0.83151	0.722537	0.4354	0.95	2.68929		root tips	seedlings	0.563862	0.505682	0.4413	-6.24	-5.15857		seedlings	18.6	27.1	34.42	55.07	61.29	39.8071	61.29	53.88	56.26	32.85	18.6	21.35	34.42
			L(por2)	0.923287	0.837215	0.6101	2.13	1.90429	L(por2) + S (por1)	leaf	root tips	0.512095	0.310511	0.267	1.66	4.52714	S(por1)	leaf	17.37	22.46	30.61	48.64	50.74	34.4171	50.74	46.87	50.41	26.21	18.71	17.37	30.61
			S(por1)	0.891031	0.694463	0.4413	-0.23	3.47429		leaf	seedlings	0.854419	0.580717	0.3524	-3.46	-2.98976		root tips	18.5	23.54	30.54	42.775	49.88	33.0786	42.54	43.01	49.88	30.54	19.76	18.5	27.32
		L(por2)	S(por1)	0.815636	0.861794	0.7039	-2.36	1.57		root tips	seedlings	0.440146	0.137438	0.1031	-5.12	-7.5169		seedlings	19	25.63	36.78	52.59	55.44	38.2371	52.77	52.41	55.44	31.8	19	19.46	36.78
CAA(24)	leaf	S(por2)	L(por2) + S(por1)	0.68754	0.766837	0.6672	-1.155	-0.970139	S(por2)	leaf	root tips	0.968388	0.851324	0.7566	-0.94	0.647292	S(por2)	leaf	1.19	4.245	9.635	17.645	70.39	15.1896	4.25	14.27	17.87	3.47	13.39	6.25	3.12	30.8	3.72	5.58	62.56	17.72	68.6	9.42	12.48	7.52	17.62	2.77	21.58	1.19	15.45	6.73	2.97	8.32	6.02
			L(por2)	0.782087	0.873046	0.8026	-0.795	-0.565		leaf	seedlings	0.571767	0.42767	0.246	-3.58	-3.48792		root tips	0.88	4.2025	10.575	15.92	70.39	14.5423	2.6	14.86	17.3	2.76	10.51	9.34	4.28	28.4	2.69	6.51	62.71	17.37	65.26	9.45	10.64	7.06	15.23	1.99	11.5	0.88	10.82	3.97	1.55	12.39	4.57
			S(por1)	0.528004	0.686361	0.5823	-1.885	-1.78042		root tips	seedlings	0.549737	0.345714	0.1707	-2.64	-4.13521		seedlings	0.88	6.2475	13.215	21.9025	74.49	18.6775	6.74	19.35	25.93	3.7	17.14	11.43	5.16	35.14	4.84	9.04	66.95	20.56	74.49	11.41	16.34	11.67	27.31	4.41	32.82	0.88	17.84	6.61	3.74	14.76
		L(por2)	S(por1)	0.686755	0.788115	0.7872	-1.09	-1.21542	L(por2)	leaf	root tips	0.577161	0.662366	0.5755	0.545	1.515	S(por1) + L(por2)	leaf	1.23	4.7225	10.79	17.9725	72.98	16.1597	4.7	13.37	17.13	2.51	15.56	9.14	4.47	27.82	3.71	7.48	69.43	19.27	71.26	10.91	11.87	7.98	16.62	2.85	22.41	1.99	15.68	7.31	3.51	10.83	5.81
	root tips	S(por2)	L(por2) + S(por1)	0.679175	0.965607	0.8259	0.69	0.131319		leaf	seedlings	0.857612	0.543872	0.2846	-1.92	-2.70958		root tips	1.18	4.03	9.885	17.0875	69.39	14.411	3.09	12.89	19.15	3.02	7.74	4.71	2.86	18.86	3.25	5.61	60.72	17.11	60.51	13.06	10.18	6.27	13.14	2.96	15.62	1.18	12.43	7.34	3.67	9.59	4.62
			L(por2)	0.809127	0.928718	0.9442	0.69	0.302708		root tips	seedlings	0.524143	0.319682	0.1471	-2.465	-4.22458		seedlings	1.01	7.2875	11.885	21.355	72.8	18.0881	8.69	16.41	23.31	2.82	14.79	10.42	5.63	34.51	4.03	10.53	66.25	21.96	72.8	12.64	16.42	12.06	21.35	4.37	34.44	1.95	21.24	9.41	5.4	11.71	8.7
			S(por1)	0.743834	0.959192	0.7114	0.09	-0.211458	S(por1)	leaf	root tips	0.397539	0.659963	0.9124	1.035	2.21625	L(por2)	leaf	1.68	4.6525	10.43	17.0775	71.67	15.7546	4.7	13.37	17.13	2.51	15.56	9.14	4.47	27.82	3.71	7.48	69.43	19.27	71.26	10.91	11.87	7.98	16.62	2.85	22.41	1.99	15.68	7.31	3.51	10.83	5.81
		L(por2)	S(por1)	0.893658	0.898544	0.7188	-0.6	-0.514167		leaf	seedlings	0.723802	0.887959	0.5823	-0.135	-0.742083		root tips	1.18	3.7975	9.885	15.9925	69.39	14.2396	3.09	12.89	19.15	3.02	7.74	4.71	2.86	18.86	3.25	5.61	60.72	17.11	60.51	13.06	10.18	6.27	13.14	2.96	15.62	1.18	12.43	7.34	3.67	9.59	4.62
	seedlings	S(por2)	L(por2) + S(por1)	0.72506	0.895698	0.9601	1.33	0.589375		root tips	seedlings	0.621125	0.540426	0.3843	-1.17	-2.95833		seedlings	1.95	7.925	12.35	21.5025	72.8	18.4642	8.69	16.41	23.31	2.82	14.79	10.42	5.63	34.51	4.03	10.53	66.25	21.96	72.8	12.64	16.42	12.06	21.35	4.37	34.44	1.95	21.24	9.41	5.4	11.71
			L(por2)	0.892322	0.968016	0.9601	0.865	0.213333	L(por2) + S(por1)	leaf	root tips	0.335588	0.537108	0.5552	0.905	1.74875	S(por1)	leaf	1.23	5.6675	11.52	19.025	72.98	16.97	5.98	19.1	19.9	3.21	14.42	7.78	4.73	33.94	3.2	7.15	69.47	19	72.98	8.47	11.52	11.52	18.79	2.64	31.07	1.23	17.09	6.14	3.12	14.83
			S(por1)	0.765572	0.853685	0.8808	1.56	0.965417		leaf	seedlings	0.905975	0.561512	0.2225	-1.095	-1.9284		root tips	1.26	4.46	10.485	17.4575	65.06	14.7538	4.1	16	20.01	3.45	11.84	7.2	3.45	21.44	4.58	8.51	57.8	17.08	65.06	9.52	11.69	8.66	18.59	3.45	22.29	1.26	15.56	8.16	2.94	11.45
		L(por2)	S(por1)	0.870615	0.884046	0.7642	0.695	0.752083		root tips	seedlings	0.455902	0.237589	0.0819	-2	-3.67715		seedlings	1.01	7.065	11.655	21.115	70.1	17.7121	8.7	17.56	23.24	2.99	17.15	9.85	4.56	33.21	4.74	11.69	62.64	21.37	70.1	9.92	13.65	10.33	21.03	4.15	34.59	1.01	19.46	7.84	3.69	11.62
B. Comparisons of cytosine methylation patterns between individual rDNA variants differentiated within ETS2 regions V-VI. Data for the Supplementary Figure S5D
C-motif(1)	Differences between indicated rDNA variants within a given tissue - comparative statistics								Differences between indicated tissues for a given rDNA variant - comparative statistics								methylation ranges of indicated rDNA in different tissues - descriptive statistics								methylation of each cytosine in individual samples [%] - source data for statistical analyses
	tissue	1st rDNA	2nd rDNA	F-test	T-test	U-test	Ds-a(1st rDNA - 2nd rDNA) [%]		rDNA variant(s)	1st tissue	2nd tissue	F-test	T-test	U-test	Ds-a(1st tissue - 2nd tissue) [%]		rDNA variant(s)	tissue
				p2	p2	p2	median	mean				p2	p2	p2	median	mean			minimum	1stQ	median	3rdQ	maximum	mean
CG(9)	leaf	S+Ls(por2)	La(por2) + S(por1)	0.317013	0.584148	0.5419	0.215	0.23875	S+Ls(por2)	leaf	root tips	0.296577	0.307737	0.0688	0.395	0.365	S+Ls(por2)	leaf	95.04	97.3575	98.065	98.335	98.82	97.6213	98.65	95.45	97.49	98.18	98.03	97.8	98.1	98.41	98.31	95.78	96.96	98.76	97.89	95.04	98.82	98.27
			La(por2)	0.838189	0.948948	0.6241	0.15	0.0261111		leaf	seedlings	0.729789	0.978291	0.9601	0.09	0.0127778		root tips	95.19	96.7425	97.645	98.025	98.31	97.3113	97.82	96.01	97.62	98.02	97.55	96.83	98.18	98.1	98.31	95.92	97.31	97.67	96.48	95.19	98.04	97.93
			S(por1)	0.0972026	0.228081	0.267	0.43	0.731667		root tips	seedlings	0.625993	0.375048	0.1802	-0.305	-0.352222		seedlings	95.91	96.8175	98.015	98.435	98.8	97.6287	98.45	95.91	96.93	98.43	97.98	96.48	98.05	98.8
		La(por2)	S(por1)	0.137284	0.255417	0.6965	0.28	0.705556	La(por2) + S(por1)	leaf	root tips	0.0278703	0.00221054	0.0003	1.22	1.72148	La(por2) + S(por1)	leaf	93.22	96.93	97.85	98.355	99.32	97.3825	98.55	97.5	96.9	97.68	97.68	95.45	99.32	98.06	98.61	97.99	97.39	98.02	96.94	94.41	98.29	98.92	98.64	98.08	94.84	98.14	96.13	93.22	98.71	97.71
	root tips	S+Ls(por2)	La(por2) + S(por1)	0.000421128	0.00514898	0.0124	0.885	1.65833		leaf	seedlings	0.213463	0.108789	0.2225	0.225	0.842593		root tips	88.96	94.6275	96.76	97.255	98.44	95.6529	98.44	96.36	94.44	96.83	94.9	93.54	98.41	97.05	97.39	97.24	94.83	96.83	94.69	91	98.08	96.75	97.3	96.65	92.32	96.95	92.62	88.96	97.32	96.77
			La(por2)	0.00410099	0.0201972	0.0278	0.915	1.23889		root tips	seedlings	0.458105	0.19347	0.1556	-0.995	-0.878889		seedlings	91.7	94.66	97.765	98.0925	98.55	96.6031	98.55	96.38	94.46	97.72	96.63	94.68	98.48	97.83	98.16	98.16	94.41	97.81	94.6	91.7	98.01	98.07
			S(por1)	5.69363e-05	0.0450276	0.006	1.095	2.37556	La(por2)	leaf	root tips	0.0872082	0.0058823	0.0033	1.16	1.57778	La(por2)	leaf	94.41	97.4175	97.99	98.485	99.34	97.7244	99.34	97.99	98.55	98.61	97.5	97.99	96.9	97.39	97.68	98.02	97.68	96.94	95.45	94.41	99.32	98.29	98.06	98.92
		La(por2)	S(por1)	0.115951	0.238618	0.3421	0.18	1.13667		leaf	seedlings	0.407018	0.196943	0.303	0.27	0.733333		root tips	91	94.8475	96.83	97.1925	98.44	96.1467	97.01	96.85	98.44	97.39	96.36	97.24	94.44	94.83	96.83	96.83	94.9	94.69	93.54	91	98.41	98.08	97.05	96.75
	seedlings	S+Ls(por2)	La(por2) + S(por1)	0.0865407	0.11723	0.2585	0.25	1.02563		root tips	seedlings	0.581462	0.262623	0.2937	-0.89	-0.844444		seedlings	94.46	96.38	97.72	98.19	98.55	96.9911	98.19	98.55	96.38	94.46	97.72	96.63	94.68	98.48	97.83
			La(por2)	0.266427	0.250053	0.2891	0.33	0.746667	S(por1)	leaf	root tips	0.222419	0.107411	0.0524	1.06	2.00889	S(por1)	leaf	93.22	96.13	97.71	98.14	98.71	97.0189	97.7	98.64	98.08	94.84	98.14	96.13	93.22	98.71	97.71
			S(por1)	0.0350395	0.114	0.1118	0.24	1.43556		leaf	seedlings	0.580529	0.483641	0.5353	-0.1	0.716667		root tips	88.96	92.62	96.65	96.95	97.32	95.01	96.2	97.3	96.65	92.32	96.95	92.62	88.96	97.32	96.77
		La(por2)	S(por1)	0.284636	0.471072	0.4777	-0.09	0.688889		root tips	seedlings	0.495344	0.320183	0.215	-1.16	-1.29222		seedlings	91.7	94.6	97.81	98.07	98.16	96.3022	95.8	98.16	98.16	94.41	97.81	94.6	91.7	98.01	98.07
CWG(6)	leaf	S+Ls(por2)	La(por2) + S(por1)	0.702331	0.121262	0.1031	1.395	1.88944	S+Ls(por2)	leaf	root tips	0.966308	0.705305	0.5823	-0.55	0.473333	S+Ls(por2)	leaf	88.09	92.76	94.47	97.2175	97.58	94.3483	93.37	97.2	90.79	97.27	97.5	92.34	92.9	96.2	88.09	97.58	94.53	94.41
			La(por2)	0.740671	0.269885	0.238	0.66	1.46583		leaf	seedlings	0.779657	0.288953	0.3735	-2.355	-1.58		root tips	87.49	92.3575	95.02	96.4025	97.21	93.875	92.2	95.56	87.49	95.72	96.4	92.41	92.5	96.41	89.7	97.21	96.42	94.48
			S(por1)	0.552063	0.108426	0.101	2.095	2.73667		root tips	seedlings	0.755488	0.17724	0.101	-1.805	-2.05333		seedlings	91	95.7425	96.825	97.15	98.28	95.9283	95.42	97.22	91	98.28	96.94	96.71
		La(por2)	S(por1)	0.743283	0.469536	0.4839	1.435	1.27083	La(por2) + S(por1)	leaf	root tips	0.0654714	1.74403e-09	<.0001	12.575	12.165	La(por2) + S(por1)	leaf	85.38	90.3525	93.075	95.1025	96.71	92.4589	92.51	95.93	89.75	96.71	95.35	94.36	89.15	94.06	85.38	95.59	92.24	93.56	89.59	95.73	85.47	94.13	92.59	92.16
	root tips	S+Ls(por2)	La(por2) + S(por1)	0.0608667	1.69805e-09	<.0001	14.52	13.5811		leaf	seedlings	0.140913	4.9923e-11	<.0001	17.065	15.7514		root tips	70.26	78.5225	80.5	83.0975	88.3	80.2939	72.21	79.48	70.26	81.29	82.34	81.32	79.38	85.97	78.25	88.27	88.3	87.13	73.64	79.34	73.34	81.71	83.35	79.71
			La(por2)	0.040983	1.03674e-06	0.0001	13.715	12.6917		root tips	seedlings	0.839058	0.0765028	0.1336	4.49	3.58639		seedlings	68.19	73.785	76.01	81.145	83.93	76.7075	75.36	80.92	74.03	83.93	83.66	81.82	71.25	77.54	68.19	76.66	74.08	73.05
			S(por1)	0.363558	1.24667e-07	0.0009	15.495	15.36	La(por2)	leaf	root tips	0.0754817	4.55708e-06	0.0001	12.505	11.6992	La(por2)	leaf	85.38	91.6175	93.81	95.41	96.71	92.8825	92.51	89.15	95.93	94.06	89.75	85.38	96.71	95.59	95.35	92.24	94.36	93.56
		La(por2)	S(por1)	0.467207	0.335095	0.4237	1.78	2.66833		leaf	seedlings	0.465507	2.50814e-06	0.0009	12.44	12.9292		root tips	70.26	79.0975	81.305	86.26	88.3	81.1833	72.21	79.38	79.48	85.97	70.26	78.25	81.29	88.27	82.34	88.3	81.32	87.13
	seedlings	S+Ls(por2)	La(por2) + S(por1)	0.15449	1.07997e-08	0.0009	20.815	19.2208		root tips	seedlings	0.499044	0.654385	0.7414	-0.065	1.23		seedlings	74.03	76.75	81.37	83.2	83.93	79.9533	75.36	80.92	74.03	83.93	83.66	81.82
			La(por2)	0.299492	1.3553e-05	0.0051	15.455	15.975	S(por1)	leaf	root tips	0.780803	0.000171378	0.0051	12.85	13.0967	S(por1)	leaf	85.47	90.2325	92.375	93.745	95.73	91.6117	89.59	95.73	85.47	94.13	92.59	92.16
			S(por1)	0.534375	1.67622e-07	0.0051	23.26	22.4667		leaf	seedlings	0.915911	4.86063e-06	0.0051	18.81	18.15		root tips	73.34	75.065	79.525	81.21	83.35	78.515	73.64	79.34	73.34	81.71	83.35	79.71
		La(por2)	S(por1)	0.667109	0.0158141	0.0455	7.805	6.49167		root tips	seedlings	0.701516	0.0451643	0.0658	5.96	5.05333		seedlings	68.19	71.7	73.565	76.015	77.54	73.4617	71.25	77.54	68.19	76.66	74.08	73.05
CAA(8)	leaf	S+Ls(por2)	La(por2) + S(por1)	0.571867	0.508124	0.4654	-2.615	-1.7	S+Ls(por2)	leaf	root tips	0.814862	0.580198	0.4413	1.175	1.42	S+Ls(por2)	leaf	2.6	7.445	9.27	15.5225	28.02	11.9575	9.63	8.91	2.6	26.5	15.41	7.52	7.22	13.52	11.24	7.82	3.3	28.02	18.71	8.05	7.01	15.86
			La(por2)	0.889523	0.7228	0.5619	-2.59	-0.954375		leaf	seedlings	0.528261	0.327259	0.2846	-4.86	-3.42375		root tips	1.72	6.4475	8.095	13.865	26.36	10.5375	8.07	6.53	1.72	23.84	13.3	7.37	5.7	10.93	9.57	7.5	2.11	26.36	15.72	8.12	6.2	15.56
			S(por1)	0.243586	0.3955	0.5222	-2.795	-3.19125		root tips	seedlings	0.41001	0.155878	0.1676	-6.035	-4.84375		seedlings	3.77	10.085	14.13	18.7475	31.75	15.3812	14.48	10.8	3.77	31.75	23.3	13.78	7.94	17.23
		La(por2)	S(por1)	0.293803	0.557308	0.6892	-0.205	-2.23688	La(por2) + S(por1)	leaf	root tips	0.116042	0.139368	0.1707	3.285	3.22708	La(por2) + S(por1)	leaf	2.96	7.8925	11.885	17.66	34.93	13.6575	11.84	8.94	3.42	28.38	14.42	11.91	6.29	15.59	11.88	8.42	3.31	29.3	17.3	10.36	6.49	18.74	12.24	8.12	2.96	34.93	23.73	11.89	7.21	20.11
	root tips	S+Ls(por2)	La(por2) + S(por1)	0.56269	0.960458	0.9681	-0.505	0.107083		leaf	seedlings	0.91482	0.556608	0.4295	-1.835	-1.6475		root tips	2.47	6.31	8.6	13.4375	24.95	10.4304	7.79	6.37	2.47	20.39	9.42	7.6	5.68	12.84	10.49	7.87	2.85	24.95	13.06	11.44	6.13	16.62	9.15	7.05	2.7	22.11	14.57	8.05	4.63	16.1
			La(por2)	0.627886	0.943933	0.984	-0.55	0.164375		root tips	seedlings	0.12498	0.043916	0.0801	-5.12	-4.87458		seedlings	3.62	8.96	13.72	21.385	32.61	15.305	17.03	10.14	3.62	32.61	20.2	12.81	5.97	21.72	14.63	9.29	4.2	29.77	21.67	11.96	7.97	21.29
			S(por1)	0.908776	0.997997	0.9761	-0.505	-0.0075	La(por2)	leaf	root tips	0.392568	0.309353	0.2846	3.215	2.53875	La(por2)	leaf	3.31	7.9375	11.86	16.0175	29.3	12.9119	11.88	11.84	8.42	8.94	3.31	3.42	29.3	28.38	17.3	14.42	10.36	11.91	6.49	6.29	18.74	15.59
		La(por2)	S(por1)	0.78753	0.949973	0.9761	0.045	-0.171875		leaf	seedlings	0.473012	0.47575	0.4839	-3.06	-2.60063		root tips	2.47	6.31	8.645	12.895	24.95	10.3731	10.49	7.79	7.87	6.37	2.85	2.47	24.95	20.39	13.06	9.42	11.44	7.6	6.13	5.68	16.62	12.84
	seedlings	S+Ls(por2)	La(por2) + S(por1)	0.894148	0.984322	0.9761	0.41	0.07625		root tips	seedlings	0.151404	0.120344	0.234	-6.275	-5.13937		seedlings	3.62	9.0975	14.92	20.58	32.61	15.5125	17.03	10.14	3.62	32.61	20.2	12.81	5.97	21.72
			La(por2)	0.869825	0.977521	0.9601	-0.79	-0.13125	S(por1)	leaf	root tips	0.233433	0.309507	0.3735	3.465	4.60375	S(por1)	leaf	2.96	7.8925	12.065	21.015	34.93	15.1487	12.24	8.12	2.96	34.93	23.73	11.89	7.21	20.11
			S(por1)	0.926111	0.948892	0.9601	0.835	0.28375		leaf	seedlings	0.600892	0.991598	0.8729	-1.23	0.05125		root tips	2.7	6.445	8.6	14.9525	22.11	10.545	9.15	7.05	2.7	22.11	14.57	8.05	4.63	16.1
		La(por2)	S(por1)	0.797584	0.927827	0.9601	1.625	0.415		root tips	seedlings	0.494212	0.250589	0.3173	-4.695	-4.5525		seedlings	4.2	8.96	13.295	21.385	29.77	15.0975	14.63	9.29	4.2	29.77	21.67	11.96	7.97	21.29
Statistically significantly (p2<0.01) and moderately (0.01<p2<0.05) supported differences are highlighted in dark and light green background. Differences Ds-a higher than 5% and 10% are highlighted in light and dark blue, whereas these lower than -5% are in red.
[truncated: 83 more columns]

## Sheet: 5. Figure S5B_
Supplementary Table S9, sheet 5. Proportions of rDNA variants differentially methylated at indicated C-motifs - comparative statistics between silent and active rDNAs. Source data for Figure S5B
A. Proportions of indicated ETS2 regions with differentially methylated CG, CWG or CCG motifs. Silent and active ETS2 variants were compared in different tissues - raw data which were statistically evaluated in next table
C-motif	ETS2 region (1)	methylation density		proportions of indicated rDNA variants with different methylation density
				L(por2-15;leaf)		L(por2-134; leaf)		S(por1;leaf)		S(por2-15;leaf)		S(por2-134;leaf)		L(por2-15; roots)		L(por2-134;roots)		S(por1;roots)		S(por2-15;roots)		S(por2-134;roots)		L(por2;seedlings)		S(por1;seedlings)		S(por2;seedlings)
		[mC/read]	[%]	[Illumina reads]	[%]	[Illumina reads]	[%]	[Illumina reads]	[%]	[Illumina reads]	[%]	[Illumina reads]	[%]	[Illumina reads]	[%]	[Illumina reads]	[%]	[Illumina reads]	[%]	[Illumina reads]	[%]	[Illumina reads]	[%]	[Illumina reads]	[%]	[Illumina reads]	[%]	[Illumina reads]	%
CG	plus (157; 215)	0	0	2	0.0953289	0	0	0	0	0	0	1	0.162602	2	0.0935454	3	0.268097	7	0.549451	2	0.168634	2	0.311042	4	0.352734	1	0.0908265	0	0
		1	50	75	3.57483	38	3.35689	95	5.83538	32	3.09777	22	3.57724	103	4.81759	45	4.02145	86	6.75039	42	3.54132	22	3.42146	39	3.43915	77	6.99364	40	5.29801
		2	100	2021	96.3298	1094	96.6431	1533	94.1646	1001	96.9022	592	96.2602	2033	95.0889	1071	95.7105	1181	92.7002	1142	96.2901	619	96.2675	1091	96.2081	1023	92.9155	715	94.702
		0-1	0-50	77	3.67016	38	3.35689	95	5.83538	32	3.09777	23	3.73984	105	4.91113	48	4.28954	93	7.29984	44	3.70995	24	3.7325	43	3.79189	78	7.08447	40	5.29801
	plus (287;325)	0	0	4	0.149254	1	0.0738552	2	0.107009	0	0	0	0	8	0.275198	8	0.575954	16	1.12755	1	0.0613121	2	0.230415	5	0.352113	3	0.242718	1	0.119474
		1	50	90	3.35821	34	2.51108	103	5.51097	55	3.82476	30	3.85604	142	4.88476	90	6.47948	119	8.38619	54	3.31085	34	3.91705	59	4.15493	75	6.06796	26	3.10633
		2	100	2586	96.4925	1319	97.4151	1764	94.382	1383	96.1752	748	96.144	2757	94.84	1291	92.9446	1284	90.4863	1576	96.6278	832	95.8525	1356	95.493	1158	93.6893	810	96.7742
		0-1	0-50	94	3.50746	35	2.58493	105	5.61798	55	3.82476	30	3.85604	150	5.15996	98	7.05544	135	9.51374	55	3.37216	36	4.14747	64	4.50704	78	6.31068	27	3.22581
	minus (288;326)	0	0	3	0.1221	0	0	2	0.125392	1	0.0809061	0	0	7	0.242971	14	0.946586	10	0.595238	4	0.2442	0	0	2	0.120337	8	0.505689	1	0.107643
		1	50	96	3.9072	56	3.298	73	4.5768	33	2.6699	28	3.25581	118	4.0958	74	5.00338	120	7.14286	49	2.99145	24	3.06513	69	4.15162	86	5.43616	33	3.55221
		2	100	2358	95.9707	1642	96.702	1520	95.2978	1202	97.2492	832	96.7442	2756	95.6612	1391	94.05	1550	92.2619	1585	96.7643	759	96.9349	1591	95.728	1488	94.0582	895	96.3402
		0-1	0-50	99	4.0293	56	3.298	75	4.70219	34	2.75081	28	3.25581	125	4.33877	88	5.94997	130	7.7381	53	3.23565	24	3.06513	71	4.27196	94	5.94185	34	3.65985
	plus (404;444)	0	0	0	0	0	0	0	0	0	0	0	0	5	0.320924	0	0	4	0.5997	1	0.1443	1	0.389105	1	0.140845	1	0.182482	1	0.285714
		1	50	64	4.3686	17	3.30739	25	3.0303	23	3.47432	4	1.78571	73	4.68549	28	4.7138	53	7.94603	23	3.3189	10	3.89105	26	3.66197	33	6.0219	3	0.857143
		2	100	1401	95.6314	497	96.6926	800	96.9697	639	96.5257	220	98.2143	1480	94.9936	566	95.2862	610	91.4543	669	96.5368	246	95.7198	683	96.1972	514	93.7956	346	98.8571
		0-1	0-50	64	4.3686	17	3.30739	25	3.0303	23	3.47432	4	1.78571	78	5.00642	28	4.7138	57	8.54573	24	3.4632	11	4.28016	27	3.80282	34	6.20438	4	1.14286
	minus (405;445)	0	0	2	0.11554	0	0	1	0.0944287	0	0	0	0	11	0.539745	5	0.591716	10	0.841043	3	0.253807	2	0.441501	1	0.114811	0	0	0	0
		1	50	58	3.35066	37	3.51377	44	4.15486	18	2.08333	13	2.57426	76	3.72915	41	4.85207	89	7.48528	42	3.5533	13	2.86976	37	4.24799	53	4.8893	10	2.20264
		2	100	1671	96.5338	1016	96.4862	1014	95.7507	846	97.9167	492	97.4257	1951	95.7311	799	94.5562	1090	91.6737	1137	96.1929	438	96.6887	833	95.6372	1031	95.1107	444	97.7974
		0-1	0-50	60	3.4662	37	3.51377	45	4.24929	18	2.08333	13	2.57426	87	4.26889	46	5.44379	99	8.32632	45	3.80711	15	3.31126	38	4.3628	53	4.8893	10	2.20264
CWG	plus (166;173;210)	0	0	12	0.571973	1	0.0883392	20	1.2285	0	0	0	0	122	5.70627	91	8.13226	150	11.7739	6	0.505902	4	0.622084	69	6.08466	178	16.1671	2	0.264901
		1	33.33	43	2.04957	5	0.441696	28	1.7199	17	1.64569	6	0.97561	63	2.94668	45	4.02145	49	3.84615	16	1.34907	12	1.86625	44	3.88007	92	8.35604	7	0.927152
		2	66.67	461	21.9733	168	14.841	322	19.7789	194	18.7803	101	16.4228	308	14.406	176	15.7283	169	13.2653	178	15.0084	108	16.7963	171	15.0794	186	16.8937	111	14.702
		3	100	1582	75.4051	958	84.629	1258	77.2727	822	79.5741	508	82.6016	1645	76.9411	807	72.118	906	71.1146	986	83.1366	519	80.7154	850	74.9559	645	58.5831	635	84.106
	plus (302;311)	0	0	54	2.01493	19	1.40325	43	2.3007	6	0.417246	5	0.642674	235	8.08394	202	14.5428	218	15.3629	29	1.77805	24	2.76498	159	11.1972	241	19.4984	3	0.358423
		1	50	493	18.3955	188	13.8848	418	22.3649	246	17.1071	133	17.0951	449	15.4455	236	16.9906	222	15.6448	244	14.9601	132	15.2074	226	15.9155	268	21.6828	99	11.828
		2	100	2133	79.5896	1147	84.712	1408	75.3344	1186	82.4757	640	82.2622	2223	76.4706	951	68.4665	979	68.9922	1358	83.2618	712	82.0276	1035	72.8873	727	58.8188	735	87.8136
	minus (304;313)	0	0	18	0.732601	14	0.824499	34	2.13166	6	0.485437	6	0.697674	135	4.68587	127	8.58688	180	10.7143	19	1.15995	9	1.14943	120	7.22022	202	12.7686	6	0.645856
		1	50	374	15.2218	231	13.6042	327	20.5016	166	13.4304	100	11.6279	356	12.3568	241	16.2948	268	15.9524	160	9.76801	100	12.7714	195	11.7329	262	16.5613	90	9.68784
		2	100	2065	84.0456	1453	85.5713	1234	77.3668	1064	86.0841	754	87.6744	2390	82.9573	1111	75.1183	1232	73.3333	1459	89.072	674	86.0792	1347	81.0469	1118	70.67	833	89.6663
	IV-minus (448;495;501)	0	0	15	0.866551	1	0.0949668	20	1.88857	0	0	0	0	117	5.75787	80	9.46746	149	12.5315	6	0.584226	5	1.10375	65	7.47126	167	15.4059	1	0.249377
		1	33.333	46	2.65742	22	2.08927	47	4.43815	7	0.895141	3	0.594059	66	3.24803	42	4.97041	51	4.28932	24	2.3369	7	1.54525	38	4.36782	94	8.67159	3	0.74813
		2	66.67	287	16.58	169	16.0494	178	16.8083	125	15.9847	79	15.6436	243	11.9587	135	15.9763	141	11.8587	126	12.2687	68	15.011	117	13.4483	145	13.3764	50	12.4688
		3	100	1383	79.896	861	81.7664	814	76.865	650	83.1202	423	83.7624	1606	79.0354	588	69.5858	848	71.3204	871	84.8101	373	82.34	650	74.7126	678	62.5461	347	86.5337
	IV-plus (446;493;499)	0	0	21	1.43345	3	0.583658	11	1.33333	0	0	1	0.446429	96	6.16175	53	8.92256	120	17.991	5	0.721501	3	1.16732	71	10	93	16.9708	1	0.285714
		1	33.333	29	1.97952	17	3.30739	30	3.63636	8	1.20846	2	0.892857	47	3.01669	33	5.55556	33	4.94753	17	2.4531	14	5.44747	22	3.09859	47	8.57664	6	1.71429
		2	166.67	261	17.8157	84	16.3424	143	17.3333	118	17.8248	36	16.0714	238	15.276	102	17.1717	79	11.8441	110	15.873	36	14.0078	75	10.5634	85	15.5109	45	12.8571
		3	100	1154	78.7713	410	79.7665	641	77.697	536	80.9668	185	82.5893	1177	75.5456	406	68.3502	435	65.2174	561	80.9524	204	79.3774	542	76.338	323	58.9416	298	85.1429
CCG	II-plus (229;253)	0	0	523	24.9285	342	30.212	513	31.5111	280	27.1055	227	36.9106	778	36.3891	558	49.866	513	40.2669	428	36.0877	297	46.1897	278	24.515	333	30.2452	192	25.4305
		1	50	793	37.7979	441	38.9576	641	39.3735	378	36.5924	233	37.8862	755	35.3134	345	30.8311	432	33.9089	428	36.0877	240	37.325	406	35.8025	378	34.3324	224	29.6689
		2	100	782	37.2736	349	30.8304	474	29.1155	375	36.302	155	25.2033	605	28.2975	216	19.3029	329	25.8242	330	27.8246	106	16.4852	450	39.6825	390	35.4223	339	44.9007
	III-minus (289;327)	0	0	904	36.7928	638	37.5736	645	40.4389	512	41.4239	338	39.3023	1062	36.8622	669	45.2333	698	41.5476	582	35.5311	330	42.1456	574	34.5367	565	35.7143	308	33.1539
		1	50	1055	42.9385	721	42.4617	678	42.5078	498	40.2913	377	43.8372	1190	41.3051	556	37.593	613	36.4881	672	41.0256	312	39.8467	695	41.8171	654	41.3401	410	44.1335
		2	100	498	20.2686	339	19.9647	272	17.0533	226	18.2848	145	16.8605	629	21.8327	254	17.1738	369	21.9643	384	23.4432	141	18.0077	393	23.6462	363	22.9456	211	22.7126
	IV-minus (377;455)	0	0	1176	67.9376	748	71.0351	725	68.4608	509	65.0895	347	68.7129	1439	70.8169	658	77.8698	801	67.3675	732	71.2756	339	74.8344	573	65.8621	725	66.8819	241	60.0998
		1	50	466	26.9209	260	24.6914	286	27.0066	220	28.133	128	25.3465	502	24.7047	170	20.1183	321	26.9975	231	22.4927	97	21.4128	245	28.1609	301	27.7675	138	34.414
		2	100	89	5.14154	45	4.2735	48	4.53258	53	6.77749	30	5.94059	91	4.47835	17	2.01183	67	5.63499	64	6.23174	17	3.75276	52	5.97701	58	5.35055	22	5.48628
(1) each analysed region is characterised by DNA strand (plus, minus) and positions (according to Supplementary Figure S4) of Cs which were used for calculations (in brackets)
The values used for further statistical calculations are bold underlined
B. Statistical evaluations
C- motif(1)	comparative statistics																descriptive statistics
	1. differences in proportions of hypomethylated regions between indicated rDNA variants for a given tissue								2. differences in proportions of hypomethylated regions between indicated tissues for a given rDNA								ranges for indicated rDNA in different tissues [%]								proportion of hypomethylated reads in individual regions[%](2)
	tissue	1st rDNA	2nd rDNA	F-test (p2)	T-test (p2)	U-test (p2)	Ds-a (1stETS2 - 2ndETS2) [%]		rDNA	1st tissue	2nd tissue	F-test (p2)	T-test (p2)	U-test (p2)	Ds-a (1st rDNA - 2nd rDNA) [%]		rDNA	tissue
							median	mean							median	mean			minimum	1stQ	median	3rdQ	maximum	mean
CG (5)	leaf	S(por2)	L(por2)	0.208308	0.107203	0.1868	0.31004	0.466006	S(por2)	leaf	root tips	0.0817615	0.0441618	0.1615	0.409783	0.568194	S(por2)	leaf	1.78571	2.6184	3.17679	3.67346	3.85604	3.04427	3.09777	3.73984	3.82476	3.85604	2.75081	3.25581	3.47432	1.78571	2.08333	2.57426
		S(por2)	S(por1)	0.253081	0.0044485	0.0232	1.5254	1.64276		leaf	seedlings	0.0538923	0.917132	0.9522	0.0490127	0.0615682		root tips	3.06513	3.32648	3.58658	3.78846	4.28016	3.61246	3.70995	3.7325	3.37216	4.14747	3.23565	3.06513	3.4632	4.28016	3.80711	3.31126
		L(por2)	S(por1)	0.0279076	0.0458878	0.0751	1.21536	1.17676		root tips	seedlings	0.000868168	0.337227	0.2983	-0.36077	-0.506626		seedlings	1.14286	2.20264	3.22581	3.65985	5.29801	3.10583	5.29801	3.22581	3.65985	1.14286	2.20264
	root tips	S(por2)	L(por2)	0.0281502	0.00018885	0.0002	1.3722	1.50131	L(por2)	leaf	root tips	0.0830756	6.9832e-05	0.0004	1.47194	1.6035	L(por2)	leaf	2.58493	3.31977	3.48683	3.63106	4.3686	3.51027	3.67016	3.35689	3.50746	2.58493	4.0293	3.298	4.3686	3.30739	3.4662	3.51377
		S(por2)	S(por1)	0.0550117	1.48692e-09	0.0027	4.73975	4.67229		leaf	seedlings	0.514085	0.0186588	0.0232	0.785128	0.63703		root tips	4.26889	4.43253	4.95878	5.37283	7.05544	5.11377	4.91113	4.28954	5.15996	7.05544	4.33877	5.94997	5.00642	4.7138	4.26889	5.44379
		L(por2)	S(por1)	0.962615	1.41648e-05	0.0027	3.36755	3.17098		root tips	seedlings	0.0783065	0.0341127	0.0324	-0.686814	-0.966469		seedlings	3.79189	3.80282	4.27196	4.3628	4.50704	4.1473	3.79189	4.50704	4.27196	3.80282	4.3628
	seeds	S(por2)	L(por2)	0.0106024	0.198465	0.1443	1.04616	1.04147	S(por1)	leaf	root tips	0.58389	0.000455012	0.0121	3.62413	3.59772	S(por1)	leaf	3.0303	4.24929	4.70219	5.61798	5.83538	4.68703	5.83538	5.61798	4.70219	3.0303	4.24929
		S(por2)	S(por1)	0.216213	0.00524601	0.0214	2.97857	2.9803		leaf	seedlings	0.507686	0.0533671	0.0366	1.50219	1.3991		root tips	7.29984	7.7381	8.32632	8.54573	9.51374	8.28475	7.29984	9.51374	7.7381	8.54573	8.32632
		L(por2)	S(por1)	0.118293	0.000992085	0.0121	1.93242	1.93883		root tips	seedlings	0.906481	0.00281584	0.0121	-2.12195	-2.19861		seedlings	4.8893	5.94185	6.20438	6.31068	7.08447	6.08613	7.08447	6.31068	5.94185	6.20438	4.8893
CWG (5)	leaf	S(por2)	L(por2)	0.0431962	0.0140926	0.0074	0.569927	0.592475	S(por2)	leaf	root tips	0.0200199	0.00200314	0.001	0.917966	0.886772	S(por2)	leaf	0	0	0.208623	0.475685	0.697674	0.268946	0	0.417246	0.485437	0	0	0	0.642674	0.697674	0	0.446429
		S(por2)	S(por1)	0.214086	3.78727e-06	0.0027	1.67995	1.50761		leaf	seedlings	0.272545	0.533371	0.6672	0.0770912	0.0919081		root tips	0.505902	0.646938	1.12659	1.16547	2.76498	1.15572	0.505902	1.77805	1.15995	0.584226	0.721501	0.622084	2.76498	1.14943	1.10375	1.16732
		L(por2)	S(por1)	0.677908	0.0117005	0.0324	1.11002	0.915132		root tips	seedlings	0.0147843	0.0154032	0.0085	-0.840875	-0.794864		seedlings	0.249377	0.264901	0.285714	0.358423	0.645856	0.360854	0.264901	0.358423	0.645856	0.249377	0.285714
	root tips	S(por2)	L(por2)	0.000261702	1.98779e-05	0.0002	6.98151	6.84905	L(por2)	leaf	root tips	9.82747e-05	1.49524e-05	0.0002	7.32955	7.14335	L(por2)	leaf	0.0883392	0.574894	0.77855	1.26908	2.01493	0.861421	0.571973	2.01493	0.732601	0.866551	1.43345	0.0883392	1.40325	0.824499	0.0949668	0.583658
		S(por2)	S(por1)	0.000425819	0.000574231	0.0027	11.405	12.519		leaf	seedlings	0.00221626	0.00105436	0.0027	6.69271	7.53324		root tips	4.68587	5.85884	8.1081	8.83864	14.5428	8.00477	5.70627	8.08394	4.68587	5.75787	6.16175	8.13226	14.5428	8.58688	9.46746	8.92256
		L(por2)	S(por1)	0.812757	0.00307923	0.0085	4.42344	5.66997		root tips	seedlings	0.619737	0.789656	0.6672	-0.636834	0.389895		seedlings	6.08466	7.22022	7.47126	10	11.1972	8.39466	6.08466	11.1972	7.22022	7.47126	10
	seeds	S(por2)	L(por2)	0.000214603	0.00102247	0.0121	7.18555	8.03381	S(por1)	leaf	root tips	0.00375524	0.000709882	0.0121	10.643	11.8982	S(por1)	leaf	1.2285	1.33333	1.88857	2.13166	2.3007	1.77655	1.2285	2.3007	2.13166	1.88857	1.33333
		S(por2)	S(por1)	0.000122482	0.000126471	0.0121	15.8814	15.8013		leaf	seedlings	0.00789507	0.000131934	0.0121	14.2785	14.3856		root tips	10.7143	11.7739	12.5315	15.3629	17.991	13.6747	11.7739	15.3629	10.7143	12.5315	17.991
		L(por2)	S(por1)	0.790993	0.000670961	0.0121	8.69586	7.76751		root tips	seedlings	0.716586	0.185703	0.1443	3.63558	2.48743		seedlings	12.7686	15.4059	16.1671	16.9708	19.4984	16.1622	16.1671	19.4984	12.7686	15.4059	16.9708
CCG (3)	leaf	S(por2)	L(por2)	0.717244	0.876705	0.6892	-3.17991	-1.6775	S(por2)	leaf	root tips	0.908634	0.652348	0.5755	3.80453	4.58657	S(por2)	leaf	27.1055	37.5085	40.3631	59.1731	68.7129	46.4241	27.1055	41.4239	65.0895	36.9106	39.3023	68.7129
		S(por2)	S(por1)	0.682991	0.976306	nd	0.0757346	0.379456		leaf	seedlings	0.752429	0.58809	nd	-7.20921	-6.86274		root tips	35.5311	37.6022	44.1677	65.0041	74.8344	51.0107	36.0877	35.5311	71.2756	46.1897	42.1456	74.8344
		L(por2)	S(por1)	0.891247	0.886239	nd	3.25565	2.05696		root tips	seedlings	0.818493	0.391939	nd	-11.0137	-11.4493		seedlings	25.4305	29.2922	33.1539	46.6268	60.0998	39.5614	25.4305	33.1539	60.0998
	root tips	S(por2)	L(por2)	0.99995	0.860474	0.6892	3.38194	1.82886	L(por2)	leaf	root tips	0.80415	0.470336	0.3789	10.3664	8.09293	L(por2)	leaf	24.9285	31.8572	37.1832	60.3466	71.0351	44.7466	24.9285	36.7928	67.9376	30.212	37.5736	71.0351
		S(por2)	S(por1)	0.968338	0.91771	nd	-2.62005	-1.28335		leaf	seedlings	0.753437	0.834535	nd	-2.64652	-3.1087		root tips	36.3891	38.955	47.5496	65.5792	77.8698	52.8396	36.3891	36.8622	70.8169	49.866	45.2333	77.8698
		L(por2)	S(por1)	0.968373	0.802534	nd	-6.00199	-3.11221		root tips	seedlings	0.614479	0.427162	nd	-13.0129	-11.2016		seedlings	24.515	29.5258	34.5367	50.1994	65.8621	41.6379	24.515	34.5367	65.8621
	seeds	S(por2)	L(por2)	0.831846	0.904741	nd	1.38277	2.07654	S(por1)	leaf	root tips	0.772235	0.846996	nd	1.10875	2.92376	S(por1)	leaf	31.5111	35.975	40.4389	54.4498	68.4608	46.8036	31.5111	40.4389	68.4608
		S(por2)	S(por1)	0.917832	0.77613	nd	2.56036	4.7191		leaf	seedlings	0.975216	0.881904	nd	-4.72459	-2.5231		root tips	40.2669	40.9072	41.5476	54.4576	67.3675	49.7273	40.2669	41.5476	67.3675
		L(por2)	S(por1)	0.912809	0.883252	nd	1.17758	2.64256		root tips	seedlings	0.748868	0.72494	nd	-5.83333	-5.44686		seedlings	30.2452	32.9798	35.7143	51.2981	66.8819	44.2805	30.2452	35.7143	66.8819
(1) number of regions used for statistical evaluations are in brackets.
(2) Owing to highly methylated CG motifs, proportion of Illumina reads with at least one demethylated CG was established for each region. For less methylated CWG and CCG motifs, proportion of Illumina reads with all demethylated corresponding motifs were established
Statistically significantly (p2<0.01) and moderately (0.01<p2<0.05) supported differences are highlighted in dark and light green background. Differences Ds-a higher than 5% and 10% are highlighted in light and dark blue, whereas these lower than -5% are in red.

## Sheet: 6 .Figure S6
Supplementary Table S9_sheet 6. Methylation ranges of individual cytosines - descriptive and comparative statistics. Source data for Supplementary Fig. S6
A. Methylation of indicated cytosines were compared between indicated rDNA variants
cytosine			pairwise comparisons between indicated rDNA variants - comparative statistics											methylation ranges in indicated rDNA variants [%] - descriptive statistics													methylations in individual samples [%](2)
motif	region	position(1)	compared ETS2 variants		1. all samples were used for calculations					2. samples from leaves were excluded from calculations				rDNA	1. all samples were used for calculations						2. samples from leaves were excluded from calculations						leaves		root tips		seedlings
			1st rDNA	2nd rDNA	F-test	t-test	U-test	D1-2 [%]		F-test	t-test	D1-2 [%]			minimum	1st quartil	median	3rd quartil	maximum	mean	minimum	1st quartil	median	3rd quartil	maximum	mean
					p2	p2	p2	median	mean	p2	p2	median	mean
CWG	I	70	S (por2)	L (por2)	0.299438	0.15219	0.1443	7.76	4.74	0.739318	0.0678145	8.5	8.07333	S (por2)	82.96	88.43	90.1	90.35	91.18	88.604	82.96	86.53	90.1	90.64	91.18	88.08	88.43	90.35	82.96	90.1	91.18
			S (por2)	S (por1]	0.0564565	0.0391038		17.11	12.6573	0.929621	0.0199291	19.94	17.92	L (por2)	76.08	81.6	82.34	89.09	90.21	83.864	76.08	78.84	81.6	81.97	82.34	80.0067	89.09	90.21	76.08	82.34	81.6
			L (por2)	S (por1)	0.295965	0.207006		9.35	7.91733	0.725103	0.0588007	11.44	9.84667	S (por1)	67.33	70.16	72.99	80.255	87.52	75.9467	67.33	68.745	70.16	71.575	72.99	70.16	87.52		72.99		67.33
	II	166	S (por2)	L (por2)	0.0227923	0.048726	0.0949	6.56	5.152	0.886383	0.00400159	7.97	8.15667	S (por2)	95.65	97.09	97.3	97.89	98.81	97.348	95.65	96.475	97.3	98.055	98.81	97.2533	97.89	97.09	95.65	97.3	98.81
			S (por2)	S (por1]	0.00198912	0.150711		13	11.878	0.165475	0.0111946	16.64	16.5933	L (por2)	87.22	89.33	90.74	95.9	97.79	92.196	87.22	88.275	89.33	90.035	90.74	89.0967	97.79	95.9	87.22	90.74	89.33
			L (por2)	S (por1)	0.213079	0.199922		6.44	6.726	0.201676	0.0680762	8.67	8.43667	S (por1)	77.02	80.66	84.3	89.695	95.09	85.47	77.02	78.84	80.66	82.48	84.3	80.66	95.09		84.3		77.02
		173	S (por2)	L (por2)	0.00150275	0.0786455	0.0949	5.29	4.132	0.188371	0.00515323	5.67	6.87333	S (por2)	95.03	95.12	95.33	95.45	96.29	95.444	95.03	95.18	95.33	95.81	96.29	95.55	95.12	95.45	95.33	95.03	96.29
			S (por2)	S (por1]	6.71027e-05	0.191865		11.11	10.3973	0.0264077	0.0874396	15.12	15.34	L (por2)	86.33	89.66	90.04	94.33	96.2	91.312	86.33	87.995	89.66	89.85	90.04	88.6767	96.2	94.33	86.33	89.66	90.04
			L (por2)	S (por1)	0.140341	0.219223		5.82	6.26533	0.217616	0.085837	9.45	8.46667	S (por1)	76.2	80.21	84.22	89.47	94.72	85.0467	76.2	78.205	80.21	82.215	84.22	80.21	94.72		84.22		76.2
		210	S (por2)	L (por2)	0.0367325	0.0608605	0.1443	5.57	4.924	0.345824	0.00395409	8.01	7.54333	S (por2)	85.37	86.63	87.55	88.45	88.62	87.324	86.63	87.09	87.55	88	88.45	87.5433	88.62	85.37	86.63	88.45	87.55
			S (por2)	S (por1]	0.00322879	0.136753		12.35	12.9373	0.0292216	0.101703	17.615	17.6083	L (por2)	78.28	79.54	81.98	82.18	90.02	82.4	78.28	78.91	79.54	80.86	82.18	80	90.02	81.98	78.28	82.18	79.54
			L (por2)	S (por1)	0.20955	0.145152		6.78	8.01333	0.129206	0.0959524	9.605	10.065	S (por1)	64.67	69.935	75.2	79.245	83.29	74.3867	64.67	67.3025	69.935	72.5675	75.2	69.935	83.29		75.2		64.67
	III	302	S (por2)	L (por2)	0.0095309	0.0668964	0.0366	7.02	6.108	0.421701	0.00744605	9.56	9.60333	S (por2)	95.28	96.81	97.15	97.56	98.33	97.026	95.28	96.045	96.81	97.57	98.33	96.8067	97.56	97.15	95.28	96.81	98.33
			S (por2)	S (por1]	0.00174281	0.159989		14.2	11.516	0.288922	0.00498837	16.38	16.3767	L (por2)	84.23	87.25	90.13	96.23	96.75	90.918	84.23	85.74	87.25	88.69	90.13	87.2033	96.75	96.23	84.23	90.13	87.25
			L (por2)	S (por1)	0.35183	0.326683		7.18	5.408	0.701037	0.101029	6.82	6.77333	S (por1)	77.91	80.43	82.95	89.31	95.67	85.51	77.91	79.17	80.43	81.69	82.95	80.43	95.67		82.95		77.91
		304 - minus	S (por2)	L (por2)	0.000521482	0.0758036	0.1164	3.78	3.608	0.104744	0.00515001	6.16	5.85	S (por2)	97.7	97.86	97.91	98.3	98.49	98.052	97.7	97.78	97.86	98.175	98.49	98.0167	97.91	98.3	97.7	97.86	98.49
			S (por2)	S (por1]	8.24975e-05	0.141911		9.46	7.89867	0.0710331	0.00254168	10.935	11.0917	L (por2)	90.67	91.7	94.13	97.23	98.49	94.444	90.67	91.185	91.7	92.915	94.13	92.1667	97.23	98.49	90.67	94.13	91.7
			L (por2)	S (por1)	0.330377	0.2249		5.68	4.29067	0.697325	0.0575039	4.775	5.24167	S (por1)	85.4	86.925	88.45	92.53	96.61	90.1533	85.4	86.1625	86.925	87.6875	88.45	86.925	96.61		88.45		85.4
		311	S (por2)	L (por2)	0.0559492	0.0431492	0.0949	6.41	7.294	0.594428	0.016255	10.23	11.8	S (por2)	83.99	84.06	84.67	84.91	89.13	85.352	83.99	84.33	84.67	86.9	89.13	85.93	84.06	84.91	83.99	84.67	89.13
			S (por2)	S (por1]	0.031564	0.0389176		13.99	15.532	0.28682	0.0159944	18.625	19.885	L (por2)	69.69	74.44	78.26	81.34	86.56	78.058	69.69	72.065	74.44	76.35	78.26	74.13	86.56	81.34	69.69	78.26	74.44
			L (por2)	S (por1)	0.63627	0.158607		7.58	8.238	0.532753	0.184503	8.395	8.085	S (por1)	61.41	66.045	70.68	74.025	77.37	69.82	61.41	63.7275	66.045	68.3625	70.68	66.045	77.37		70.68		61.41
		313 - minus	S (por2)	L (por2)	0.06565	0.0209251	0.0366	4.93	5.944	0.291223	0.0337534	7.92	8.56	S (por2)	87.23	87.3	89.07	90.05	90.53	88.836	87.23	88.64	90.05	90.29	90.53	89.27	89.07	87.3	87.23	90.05	90.53
			S (por2)	S (por1]	0.199273	0.000146118		14.92	13.766	0.860685	0.00167622	16.75	15.97	L (por2)	75.86	82.13	84.14	84.82	87.51	82.892	75.86	78.995	82.13	83.135	84.14	80.71	87.51	84.82	75.86	84.14	82.13
			L (por2)	S (por1)	0.748508	0.0372451		9.99	7.822	0.38622	0.109066	8.83	7.41	S (por1)	72.45	73.3	74.15	76.38	78.61	75.07	72.45	72.875	73.3	73.725	74.15	73.3	78.61		74.15		72.45
	IV	446	S (por2)	L (por2)	0.0487823	0.011743	0.0121	7.23	6.294	0.892732	0.00296129	8.35	8.55333	S (por2)	91.49	92.86	93.3	94.11	94.55	93.262	91.49	92.175	92.86	93.705	94.55	92.9667	93.3	94.11	94.55	91.49	92.86
			S (por2)	S (por1]	0.000833985	0.162035		19.54	14.5887	0.495501	0.00121905	20.85	20.9567	L (por2)	82.66	84.51	86.07	90.27	91.33	86.968	82.66	83.585	84.51	85.29	86.07	84.4133	90.27	91.33	82.66	86.07	84.51
			L (por2)	S (por1)	0.0569748	0.175328		12.31	8.29467	0.568329	0.00648435	12.5	12.4033	S (por1)	70.26	72.01	73.76	82.88	92	78.6733	70.26	71.135	72.01	72.885	73.76	72.01	92		73.76		70.26
		448 - minus	S (por2)	L (por2)	0.0134449	0.0236209	0.0121	5.84	6.454	0.11591	0.00845888	8.97	9.25333	S (por2)	93.05	93.38	93.82	94.93	95.45	94.126	93.38	93.6	93.82	94.375	94.93	94.0433	95.45	93.05	93.38	93.82	94.93
			S (por2)	S (por1]	0.00188941	0.0964384		14.26	13.9093	0.0482573	0.0632105	17.83	18.0533	L (por2)	81.54	84.85	87.98	91.68	92.31	87.672	81.54	83.195	84.85	86.415	87.98	84.79	92.31	91.68	81.54	87.98	84.85
			L (por2)	S (por1)	0.297225	0.139696		8.42	7.45533	0.514947	0.0912214	8.86	8.8	S (por1)	72.42	75.99	79.56	84.115	88.67	80.2167	72.42	74.205	75.99	77.775	79.56	75.99	88.67		79.56		72.42
		493	S (por2)	L (por2)	0.164753	0.0456139	0.0366	6.02	5.256	0.78761	0.0185774	9.69	7.86333	S (por2)	92.61	96.37	96.39	97.32	98	96.138	92.61	94.5	96.39	97.195	98	95.6667	97.32	96.37	92.61	96.39	98
			S (por2)	S (por1]	0.018849	0.0820558		17.38	12.1113	0.129838	0.00386751	17.56	16.8367	L (por2)	86.34	86.7	90.37	95.09	95.91	90.882	86.34	86.52	86.7	88.535	90.37	87.8033	95.91	95.09	86.7	90.37	86.34
			L (por2)	S (por1)	0.223394	0.191017		11.36	6.85533	0.160906	0.0125709	7.87	8.97333	S (por1)	78.65	78.83	79.01	86.715	94.42	84.0267	78.65	78.74	78.83	78.92	79.01	78.83	94.42		79.01		78.65
		495 - minus	S (por2)	L (por2)	0.016329	0.0402571	0.0601	5.74	5.232	0.598983	0.00470397	7.94	7.95667	S (por2)	95.81	96.11	96.76	97.62	98.24	96.908	95.81	95.96	96.11	97.175	98.24	96.72	97.62	96.76	95.81	96.11	98.24
			S (por2)	S (por1]	0.00191561	0.128463		14.09	11.618	0.359461	0.00268318	15.34	15.95	L (por2)	87.1	88.17	91.02	95.03	97.06	91.676	87.1	87.635	88.17	89.595	91.02	88.7633	97.06	95.03	87.1	91.02	88.17
			L (por2)	S (por1)	0.26322	0.184093		8.35	6.386	0.631963	0.0307162	7.4	7.99333	S (por1)	78.87	80.77	82.67	88.5	94.33	85.29	78.87	79.82	80.77	81.72	82.67	80.77	94.33		82.67		78.87
		499	S (por2)	L (por2)	0.246749	0.0804092	0.0366	5.51	5.342	0.865183	0.076523	6.79	7.96	S (por2)	84.44	89.18	89.27	90.18	92	89.014	84.44	86.81	89.18	90.59	92	88.54	90.18	89.27	84.44	89.18	92
			S (por2)	S (por1]	0.0497027	0.0599585		17.76	14.3473	0.925766	0.00961901	19.665	19.025	L (por2)	75.59	82.39	83.76	87.51	89.11	83.672	75.59	78.99	82.39	83.075	83.76	80.58	89.11	87.51	75.59	83.76	82.39
			L (por2)	S (por1)	0.319334	0.120269		12.25	9.00533	0.829733	0.053835	12.875	11.065	S (por1)	67.52	69.515	71.51	78.24	84.97	74.6667	67.52	68.5175	69.515	70.5125	71.51	69.515	84.97		71.51		67.52
		501 - minus	S (por2)	L (por2)	0.0247148	0.0387953	0.0366	6.47	6.492	0.276371	0.0207768	9.53	9.71667	S (por2)	89.4	90.1	91.85	92.12	92.64	91.222	89.4	90.625	91.85	92.245	92.64	91.2967	90.1	92.12	89.4	92.64	91.85
			S (por2)	S (por1]	0.0110484	0.0489248		12.12	12.172	0.158987	0.0169749	16.1	15.5467	L (por2)	77.04	82.32	85.38	88.79	90.12	84.73	77.04	79.68	82.32	83.85	85.38	81.58	90.12	88.79	77.04	85.38	82.32
			L (por2)	S (por1)	0.568992	0.234577		5.65	5.68	0.627586	0.270243	6.57	5.83	S (por1)	71.77	75.75	79.73	82.69	85.65	79.05	71.77	73.76	75.75	77.74	79.73	75.75	85.65		79.73		71.77
	V	446	S+Ls (por2)	La (por2)	0.00253291	0.0413653	0.0366	13.52	11.556	0.393563	0.00156463	17.14	17.7233	S+Ls (por2)	92.2	92.5	92.9	93.37	95.42	93.278	92.2	92.35	92.5	93.96	95.42	93.3733	93.37	92.9	92.2	92.5	95.42
			S+Ls (por2)	S (por1)	0.00200849	0.11815		19.26	15.118	0.884706	0.000960176	20.055	20.9283	La (por2)	72.21	75.36	79.38	89.15	92.51	81.722	72.21	73.785	75.36	77.37	79.38	75.65	92.51	89.15	72.21	79.38	75.36
			La (por2)	S (por1)	0.738604	0.61469		5.74	3.562	0.631063	0.338721	2.915	3.205	S (por1)	71.25	72.445	73.64	81.615	89.59	78.16	71.25	71.8475	72.445	73.0425	73.64	72.445	89.59		73.64		71.25
		493	S+Ls (por2)	La (por2)	0.000462644	0.0502919	0.0214	10.44	9.246	0.111992	0.00213708	15.49	14.2733	S+Ls (por2)	95.56	96.2	96.41	97.2	97.22	96.518	95.56	95.985	96.41	96.815	97.22	96.3967	97.2	96.2	95.56	96.41	97.22
			S+Ls (por2)	S (por1)	0.000192083	0.166761		17.07	12.3147	0.529832	0.000286799	17.97	17.9567	La (por2)	79.48	80.92	85.97	94.06	95.93	87.272	79.48	80.2	80.92	83.445	85.97	82.1233	95.93	94.06	79.48	85.97	80.92
			La (por2)	S (por1)	0.555323	0.635255		6.63	3.06867	0.51063	0.255502	2.48	3.68333	S (por1)	77.54	78.44	79.34	87.535	95.73	84.2033	77.54	77.99	78.44	78.89	79.34	78.44	95.73		79.34		77.54
		499	S+Ls (por2)	La (por2)	0.00815181	0.0495983	0.0601	11.45	9.88	0.329295	0.00382019	15.67	15.2167	S+Ls (por2)	87.49	88.09	89.7	90.79	91	89.414	87.49	88.595	89.7	90.35	91	89.3967	90.79	88.09	87.49	89.7	91
			S+Ls (por2)	S (por1)	0.00706221	0.112661		16.36	13.7473	0.353183	0.00408647	18.935	18.6317	La (por2)	70.26	74.03	78.25	85.38	89.75	79.534	70.26	72.145	74.03	76.14	78.25	74.18	89.75	85.38	70.26	78.25	74.03
			La (por2)	S (por1)	0.768004	0.547292		4.91	3.86733	0.91687	0.406326	3.265	3.415	S (por1)	68.19	70.765	73.34	79.405	85.47	75.6667	68.19	69.4775	70.765	72.0525	73.34	70.765	85.47		73.34		68.19
	VI	675	S+Ls (por2)	La (por2)	0.00197705	0.057912	0.0214	9	8.054	0.234915	0.0043809	13.28	12.5733	S+Ls (por2)	95.72	97.21	97.27	97.58	98.28	97.212	95.72	96.465	97.21	97.745	98.28	97.07	97.27	97.58	95.72	97.21	98.28
			S+Ls (por2)	S (por1)	0.000900994	0.127586		15.56	13.0453	0.217752	0.00345686	18.025	17.885	La (por2)	81.29	83.93	88.27	95.59	96.71	89.158	81.29	82.61	83.93	86.1	88.27	84.4967	96.71	95.59	81.29	88.27	83.93
			La (por2)	S (por1)	0.57941	0.405375		6.56	4.99133	0.835198	0.19878	4.745	5.31167	S (por1)	76.66	79.185	81.71	87.92	94.13	84.1667	76.66	77.9225	79.185	80.4475	81.71	79.185	94.13		81.71		76.66
		687	S+Ls (por2)	La (por2)	0.00898739	0.0305419	0.0214	8.12	7.98	0.0189501	0.0123039	12.76	11.82	S+Ls (por2)	94.53	96.4	96.42	96.94	97.5	96.358	96.4	96.41	96.42	96.68	96.94	96.5867	97.5	94.53	96.4	96.42	96.94
			S+Ls (por2)	S (por1)	0.00160228	0.133948		13.07	13.018	0.00434887	0.161096	17.705	17.8717	La (por2)	82.34	83.66	88.3	92.24	95.35	88.378	82.34	83	83.66	85.98	88.3	84.7667	95.35	92.24	82.34	88.3	83.66
			La (por2)	S (por1)	0.346833	0.362095		4.95	5.038	0.342585	0.242515	4.945	6.05167	S (por1)	74.08	78.715	83.35	87.97	92.59	83.34	74.08	76.3975	78.715	81.0325	83.35	78.715	92.59		83.35		74.08
		697	S+Ls (por2)	La (por2)	0.0343681	0.0686864	0.0949	7.28	6.432	0.616961	0.0076519	12.66	11.11	S+Ls (por2)	92.34	92.41	94.41	94.48	96.71	94.07	92.41	93.445	94.48	95.595	96.71	94.5333	92.34	94.41	92.41	94.48	96.71
			S+Ls (por2)	S (por1)	0.00835305	0.154061		14.7	12.43	0.319892	0.00867288	18.1	18.1533	La (por2)	81.32	81.82	87.13	93.56	94.36	87.638	81.32	81.57	81.82	84.475	87.13	83.4233	94.36	93.56	81.32	87.13	81.82
			La (por2)	S (por1)	0.405901	0.318717		7.42	5.998	0.562193	0.13404	5.44	7.04333	S (por1)	73.05	76.38	79.71	85.935	92.16	81.64	73.05	74.715	76.38	78.045	79.71	76.38	92.16		79.71		73.05
	all	all-average	silent (por2)	active (por2)		0.01- 0.05	0.01- 0.05	7.197	6.506		< 0.01	10.1145	10.024	silent (por2)	91.3925	92.7055	93.379	93.98	94.9195	93.2753	91.569	92.4495	93.33	94.0935	94.857	93.252	93.3102		92.534		94.688
			silent (por2)	active (por1)		> 0.05		14.8655	12.7501		< 0.01	17.507	17.429	active (por2)	80.2765	83.2155	86.182	90.9735	93.199	86.7693	80.2765	81.746	83.2155	84.7037	86.192	83.228	92.0813		83.2338		83.2165
			active (por2)	active (por1)		> 0.05		7.6685	6.24413		>0.05	7.3925	7.405	active (por1)	73.1325	75.823	78.5135	84.2215	89.9295	80.5252	73.1325	74.4778	75.823	77.1683	78.5135	75.823	89.9295		78.5135		73.1325
CCG	II	229	S (por2)	L (por2)	0.948526	0.844435	0.8337	-4.25	-1.102	0.958081	0.979842	-0.1	-0.24	S (por2)	39.19	46.34	48.4	57.95	60.53	50.482	39.19	43.795	48.4	54.465	60.53	49.3733	46.34	57.95	39.19	48.4	60.53
			S (por2)	S (por1]	0.592177	0.762681		-2.34	1.79867	0.86237	0.858325	0.745	1.71833	L (por2)	39.05	48.5	52.65	56.43	61.29	51.584	39.05	43.775	48.5	54.895	61.29	49.6133	52.65	56.43	39.05	48.5	61.29
			L (por2)	S (por1)	0.623864	0.618751		1.91	2.90067	0.833203	0.844272	0.845	1.95833	S (por1)	42.54	46.64	50.74	51.755	52.77	48.6833	42.54	45.0975	47.655	50.2125	52.77	47.655	50.74		42.54		52.77
		253	S (por2)	L (por2)	0.960926	0.882429	0.8337	-4.63	-0.996	0.831666	0.86525	-0.06	1.90667	S (por2)	31.1	42.02	43.34	51.16	58.94	45.312	31.1	37.22	43.34	51.14	58.94	44.46	42.02	51.16	31.1	43.34	58.94
			S (por2)	S (por1]	0.353884	0.757064		-3.53	-2.118	0.638412	0.786442	-4.37	-3.25	L (por2)	30.38	43.4	47.97	53.88	55.91	46.308	30.38	36.89	43.4	48.64	53.88	42.5533	47.97	55.91	30.38	43.4	53.88
			L (por2)	S (por1)	0.370105	0.866358		1.1	-1.122	0.741538	0.623189	-4.31	-5.15667	S (por1)	43.01	44.94	46.87	49.64	52.41	47.43	43.01	45.36	47.71	50.06	52.41	47.71	46.87		43.01		52.41
	III	289_minus	S (por2)	L (por2)	0.876665	0.765442	1	-2.53	-0.682	0.795298	0.785132	0.88	1.08333	S (por2)	48.98	49.76	51.74	55.37	56.51	52.472	48.98	52.175	55.37	55.94	56.51	53.62	51.74	49.76	48.98	55.37	56.51
			S (por2)	S (por1]	0.991226	0.82104		1.33	0.562	0.869781	0.810411	2.71	0.96	L (por2)	46.86	53.89	54.27	54.49	56.26	53.154	46.86	50.675	54.49	55.375	56.26	52.5367	54.27	53.89	46.86	54.49	56.26
			L (por2)	S (por1)	0.912994	0.639614		3.86	1.244	0.972598	0.978726	1.83	-0.123333	S (por1)	49.88	50.145	50.41	52.925	55.44	51.91	49.88	51.27	52.66	54.05	55.44	52.66	50.41		49.88		55.44
		327_minus	S (por2)	L (por2)	0.755465	0.939532	1	-2.49	-0.156	0.83125	0.676776	2.06	1.35	S (por2)	25.81	26.95	27.1	32.54	32.97	29.074	26.95	29.745	32.54	32.755	32.97	30.82	25.81	27.1	26.95	32.54	32.97
			S (por2)	S (por1]	0.937132	0.858275		-3.44	-0.442667	0.368746	0.899401	1.37	-0.35	L (por2)	25.08	28.15	29.59	30.48	32.85	29.23	25.08	27.78	30.48	31.665	32.85	29.47	28.15	29.59	25.08	30.48	32.85
			L (por2)	S (por1)	0.867767	0.896676		-0.95	-0.286667	0.312518	0.611144	-0.69	-1.7	S (por1)	26.21	28.375	30.54	31.17	31.8	29.5167	30.54	30.855	31.17	31.485	31.8	31.17	26.21		30.54		31.8
	IV	377_minus	S (por2)	L (por2)	0.863217	0.246583	0.2113	0.87	2.736	0.880848	0.433552	0.87	3.33333	S (por2)	14.13	18.06	18.19	20.39	24.01	18.956	14.13	16.16	18.19	21.1	24.01	18.7767	18.06	20.39	14.13	18.19	24.01
			S (por2)	S (por1]	0.0442464	0.918885		-0.81	-0.200667	0.152593	0.881224	-1.19	-0.603333	L (por2)	10.41	17.09	17.32	17.68	18.6	16.22	10.41	13.865	17.32	17.96	18.6	15.4433	17.09	17.68	10.41	17.32	18.6
			L (por2)	S (por1)	0.0529753	0.188565		-1.68	-2.93667	0.171865	0.318158	-2.06	-3.93667	S (por1)	18.71	18.855	19	19.38	19.76	19.1567	19	19.19	19.38	19.57	19.76	19.38	18.71		19.76		19
		455_minus	S (por2)	L (por2)	0.986273	0.278609	0.2983	3.49	2.222	0.98976	0.583592	3.49	1.89	S (por2)	14.79	19.21	19.88	21.9	22.47	19.65	14.79	17.335	19.88	21.175	22.47	19.0467	19.21	21.9	14.79	19.88	22.47
			S (por2)	S (por1]	0.21782	0.541273		1.38	1.20667	0.243865	0.9833	0.9	0.0666667	L (por2)	13.73	16.14	16.39	19.53	21.35	17.428	13.73	15.06	16.39	18.87	21.35	17.1567	16.14	19.53	13.73	16.39	21.35
			L (por2)	S (por1)	0.221503	0.602461		-2.11	-1.01533	0.246337	0.574722	-2.59	-1.82333	S (por1)	17.37	17.935	18.5	18.98	19.46	18.4433	18.5	18.74	18.98	19.22	19.46	18.98	17.37		18.5		19.46
	VI	628	S+Ls (por2)	La (por2)	0.445262	0.678569	0.8337	-1.1	1.092	0.574428	0.406371	2.9	4.493	S+Ls (por2)	29.14	29.61	31.04	33.97	36.55	32.062	29.14	31.555	33.97	35.26	29.14	31.813	29.61	31.04	29.14	33.97	36.55
			S+Ls (por2)	S (por1)	0.424166	0.864234		0.43	0.492	0.434637	0.811867	1.92	1.655	La (por2)	22.9	31.07	32.14	34.32	34.42	30.97	22.9	26.985	31.07	32.745	22.9	27.32	32.14	34.32	22.9	31.07	34.42
			La (por2)	S (por1)	0.871768	0.868549		1.53	-0.6	0.752306	0.678274	-0.98	-2.838	S (por1)	27.32	28.965	30.61	33.695	36.78	31.57	27.32	29.685	32.05	34.415	27.32	30.158	30.61		27.32		36.78
	all	all-average	silent (por2)	active (por2)		> 0.05	> 0.05	-1.52	0.444857		> 0.05	1.43429	1.97376	silent (por2)	29.02	33.1357	34.2414	39.04	41.7114	35.4297	29.1829	32.5693	35.9557	38.8336	40.6529	35.4157	35.1493		32.5693		41.7114
			silent (por2)	active (por1)		> 0.05		-0.997143	0.185429		> 0.05	0.297857	0.0280952	active (por2)	26.9157	34.0343	35.7614	38.1157	40.0971	34.9849	26.9157	30.7186	34.5214	37.1643	38.1614	33.4419	36.84		30.7186		39.8071
			active (por2)	active (por1)		> 0.05		0.522857	-0.259429		> 0.05	-1.13643	-1.94567	active (por1)	32.1486	33.6936	35.2386	36.7921	38.3457	35.2443	32.97	34.3139	35.6579	37.0018	36.9943	35.3876	34.4171		33.0786		38.2371
CG(45)	I	1	S (por2)	L (por2)	0.705225	0.0477391	0.0601	1.7	1.616	0.596909	0.0768222	2.33	2.17	S (por2)	96.33	97.97	98.12	98.35	98.96	97.946	96.33	97.15	97.97	98.465	98.96	97.7533	98.12	98.35	96.33	97.97	98.96
			S (por2)	S (por1]	0.28204	0.00209355		5.25	4.916	0.996979	0.0159095	5.87	5.65333	L (por2)	94.69	95.64	96.42	97.28	97.62	96.33	94.69	95.165	95.64	96.03	96.42	95.5833	97.62	97.28	94.69	95.64	96.42
			L (por2)	S (por1)	0.448977	0.0190775		3.55	3.3	0.671393	0.027432	3.54	3.48333	S (por1)	91.33	92.1	92.87	93.88	94.89	93.03	91.33	91.715	92.1	92.485	92.87	92.1	94.89		91.33		92.87
		27	S (por2)	L (por2)	0.132399	0.0320974	0.0601	1.7	1.46	0.891413	0.0157191	2.17	2.11333	S (por2)	97.87	98.48	98.76	98.81	99.22	98.628	97.87	98.175	98.48	98.85	99.22	98.5233	98.81	98.76	97.87	98.48	99.22
			S (por2)	S (por1]	0.0413453	0.022244		4.14	4.33467	0.298209	0.013738	4.955	4.99833	L (por2)	95.86	96.31	97.06	97.91	98.7	97.168	95.86	96.085	96.31	96.685	97.06	96.41	97.91	98.7	95.86	96.31	97.06
			L (por2)	S (por1)	0.449656	0.0284731		2.44	2.87467	0.250252	0.0536076	2.785	2.885	S (por1)	92.43	93.525	94.62	95.225	95.83	94.2933	92.43	92.9775	93.525	94.0725	94.62	93.525	95.83		92.43		94.62
		40	S (por2)	L (por2)	0.116803	0.0147666	0.0121	1.92	2.182	0.452978	0.043718	2.82	2.88667	S (por2)	96.8	97.53	98.02	98.1	98.31	97.752	96.8	97.45	98.1	98.205	98.31	97.7367	98.02	97.53	96.8	98.1	98.31
			S (por2)	S (por1]	0.0488025	0.0206755		6.34	5.142	0.497352	0.00215604	6.63	6.26667	L (por2)	93.17	95.28	96.1	96.55	96.75	95.57	93.17	94.225	95.28	95.69	96.1	94.85	96.75	96.55	93.17	95.28	96.1
			L (por2)	S (por1)	0.536832	0.0495006		4.42	2.96	0.27521	0.0589996	3.81	3.38	S (por1)	91.26	91.47	91.68	93.285	94.89	92.61	91.26	91.365	91.47	91.575	91.68	91.47	94.89		91.26		91.68
		54	S (por2)	L (por2)	0.274686	0.189266	0.2113	0.73	0.446	0.54202	0.215667	1.2	0.66	S (por2)	98.34	98.52	98.98	99.01	99.09	98.788	98.34	98.66	98.98	99.035	99.09	98.8033	98.52	99.01	98.34	98.98	99.09
			S (por2)	S (por1]	0.259859	0.0206797		1.02	1.038	0.338029	0.122482	1.335	1.15833	L (por2)	97.74	97.78	98.25	98.91	99.03	98.342	97.74	97.76	97.78	98.345	98.91	98.1433	99.03	98.25	97.78	97.74	98.91
			L (por2)	S (por1)	0.845123	0.236606		0.29	0.592	0.653274	0.510781	0.135	0.498333	S (por1)	97.04	97.5	97.96	98.105	98.25	97.75	97.04	97.3425	97.645	97.9475	98.25	97.645	97.96		97.04		98.25
		57	S (por2)	L (por2)	0.147075	0.0314342	0.0366	0.55	0.816	0.483709	0.0574397	1.21	1.05333	S (por2)	98.34	98.41	98.76	98.91	98.96	98.676	98.34	98.375	98.41	98.685	98.96	98.57	98.91	98.76	98.34	98.41	98.96
			S (por2)	S (por1]	0.0263664	0.0534456		1.89	1.866	0.255921	0.0210197	2.145	2.305	L (por2)	97.14	97.2	98.21	98.25	98.5	97.86	97.14	97.17	97.2	97.705	98.21	97.5167	98.5	98.25	97.2	97.14	98.21
			L (por2)	S (por1)	0.31129	0.134673		1.34	1.05	0.58133	0.143602	0.935	1.25167	S (por1)	95.66	96.265	96.87	97.385	97.9	96.81	95.66	95.9625	96.265	96.5675	96.87	96.265	97.9		95.66		96.87
		64	S (por2)	L (por2)	0.919735	0.794417	0.6745	-0.03	-0.066	0.4841	0.140917	0.26	0.376667	S (por2)	97.53	98.12	98.22	98.41	98.57	98.17	98.22	98.315	98.41	98.49	98.57	98.4	98.12	97.53	98.22	98.41	98.57
			S (por2)	S (por1]	0.188075	0.420617		0.03	0.37	0.0632596	0.187609	0.9	0.89	L (por2)	97.67	98.15	98.25	98.42	98.69	98.236	97.67	97.91	98.15	98.2	98.25	98.0233	98.69	98.42	98.25	97.67	98.15
			L (por2)	S (por1)	0.1617	0.340674		0.06	0.436	0.180239	0.424736	0.64	0.513333	S (por1)	96.83	97.51	98.19	98.285	98.38	97.8	96.83	97.17	97.51	97.85	98.19	97.51	98.38		96.83		98.19
		73	S (por2)	L (por2)	0.991922	0.00305877	0.0121	1.95	2.406	0.853753	0.0340118	3.43	2.58667	S (por2)	96.8	98.22	98.41	98.83	99.18	98.288	96.8	97.605	98.41	98.62	98.83	98.0133	98.22	99.18	96.8	98.41	98.83
			S (por2)	S (por1]	0.194723	0.000116183		9.11	8.60467	0.956915	0.00212342	9.765	9.36833	L (por2)	94.81	94.98	96.46	96.49	96.67	95.882	94.81	94.895	94.98	95.735	96.49	95.4267	96.46	96.67	94.81	94.98	96.49
			L (por2)	S (por1)	0.191853	0.000696275		7.16	6.19867	0.844034	0.00403453	6.335	6.78167	S (por1)	87.99	88.645	89.3	90.53	91.76	89.6833	87.99	88.3175	88.645	88.9725	89.3	88.645	91.76		87.99		89.3
		84	S (por2)	L (por2)	0.115192	0.00462998	0.0121	1.71	1.93	0.153534	0.029682	2.91	2.41333	S (por2)	97.53	97.87	98.22	98.43	98.57	98.124	97.87	98.045	98.22	98.395	98.57	98.22	97.53	98.43	97.87	98.22	98.57
			S (por2)	S (por1]	0.0528213	9.56954e-05		6.51	5.74067	0.599653	0.000154488	6.62	6.62	L (por2)	94.92	95.31	96.51	97.04	97.19	96.194	94.92	95.115	95.31	96.25	97.19	95.8067	97.04	96.51	94.92	95.31	97.19
			L (por2)	S (por1)	0.565981	0.00392394		4.8	3.81067	0.180514	0.0189667	3.71	4.20667	S (por1)	91.49	91.6	91.71	92.83	93.95	92.3833	91.49	91.545	91.6	91.655	91.71	91.6	93.95		91.71		91.49
		87	S (por2)	L (por2)	0.489811	0.0761556	0.0949	0.21	0.42	0.936956	0.225022	0.15	0.39	S (por2)	98.1	98.11	98.22	98.7	98.93	98.412	98.1	98.105	98.11	98.405	98.7	98.3033	98.22	98.93	98.11	98.1	98.7
			S (por2)	S (por1]	0.625869	0.141715		0.06	0.512	0.451947	0.278905	0.34	0.533333	L (por2)	97.57	97.96	98.01	98.21	98.21	97.992	97.57	97.765	97.96	98.085	98.21	97.9133	98.21	98.01	97.96	97.57	98.21
			L (por2)	S (por1)	0.283777	0.730122		-0.15	0.092	0.413776	0.740583	0.19	0.143333	S (por1)	97.35	97.755	98.16	98.175	98.19	97.9	97.35	97.56	97.77	97.98	98.19	97.77	98.16		97.35		98.19
		100	S (por2)	L (por2)	0.425888	0.0157895	0.0214	1.38	1.7	0.755299	0.0424319	2.74	2.1	S (por2)	96.95	97.69	98.18	98.34	98.71	97.974	96.95	97.565	98.18	98.26	98.34	97.8233	98.71	97.69	98.34	96.95	98.18
			S (por2)	S (por1]	0.552983	0.000204288		4.44	4.46733	0.736294	0.00762257	5.06	4.70333	L (por2)	94.92	95.44	96.8	96.81	97.4	96.274	94.92	95.18	95.44	96.125	96.81	95.7233	96.8	97.4	94.92	95.44	96.81
			L (por2)	S (por1)	0.952863	0.00917003		3.06	2.76733	0.927856	0.0567621	2.32	2.60333	S (por1)	92.5	93.12	93.74	94.01	94.28	93.5067	92.5	92.81	93.12	93.43	93.74	93.12	94.28		92.5		93.74
		103	S (por2)	L (por2)	0.324919	0.288394	0.4009	0.34	0.194	0.622499	0.0863204	0.44	0.416667	S (por2)	98.46	98.68	98.81	98.86	98.96	98.754	98.46	98.66	98.86	98.91	98.96	98.76	98.81	98.68	98.46	98.86	98.96
			S (por2)	S (por1]	0.120248	0.00125771		1.25	1.324	0.43959	0.0166997	1.63	1.53	L (por2)	98.14	98.42	98.47	98.79	98.98	98.56	98.14	98.28	98.42	98.445	98.47	98.3433	98.79	98.98	98.42	98.14	98.47
			L (por2)	S (por1)	0.472996	0.00699985		0.91	1.13	0.239426	0.0282947	1.19	1.11333	S (por1)	96.9	97.23	97.56	97.695	97.83	97.43	96.9	97.065	97.23	97.395	97.56	97.23	97.83		96.9		97.56
		113	S (por2)	L (por2)	0.660979	0.0217773	0.0366	1.01	0.868	0.256641	0.0057881	1.22	1.16333	S (por2)	97.43	97.87	98.22	98.57	98.76	98.17	97.87	98.045	98.22	98.395	98.57	98.22	97.43	98.76	97.87	98.22	98.57
			S (por2)	S (por1]	0.426275	0.000942874		2.66	2.83333	0.29979	0.00736187	3.225	3.225	L (por2)	96.96	97	97.21	97.33	98.01	97.302	96.96	96.98	97	97.105	97.21	97.0567	97.33	98.01	96.96	97.21	97
			L (por2)	S (por1)	0.244007	0.00370932		1.65	1.96533	0.0542049	0.0175749	2.005	2.06167	S (por1)	94.43	94.995	95.56	95.79	96.02	95.3367	94.43	94.7125	94.995	95.2775	95.56	94.995	96.02		94.43		95.56
		116	S (por2)	L (por2)	0.450823	0.979597	0.8337	0.04	-0.008	0.645812	0.776203	-0.09	-0.113333	S (por2)	97.67	98.41	98.7	98.93	99.11	98.564	97.67	98.04	98.41	98.555	98.7	98.26	99.11	98.93	98.7	98.41	97.67
			S (por2)	S (por1]	0.0446757	0.10069		0.77	0.600667	0.297884	0.534657	0.43	0.28	L (por2)	97.96	98.5	98.66	98.86	98.88	98.572	97.96	98.23	98.5	98.58	98.66	98.3733	98.88	98.86	97.96	98.5	98.66
			L (por2)	S (por1)	0.0985684	0.0364755		0.73	0.608667	0.4262	0.254482	0.52	0.393333	S (por1)	97.9	97.915	97.93	97.995	98.06	97.9633	97.9	97.94	97.98	98.02	98.06	97.98	97.93		97.9		98.06
		119	S (por2)	L (por2)	0.150814	0.0196211	0.0214	1.12	1.166	0.202966	0.0183305	1.29	1.43667	S (por2)	98.05	98.29	98.46	98.68	99.01	98.498	98.05	98.17	98.29	98.375	98.46	98.2667	99.01	98.68	98.46	98.29	98.05
			S (por2)	S (por1]	0.0356039	0.0483016		1.69	2.31133	0.0276912	0.192135	2.395	2.37167	L (por2)	96.15	97	97.34	97.96	98.21	97.332	96.15	96.575	97	97.17	97.34	96.83	97.96	98.21	96.15	97.34	97
			L (por2)	S (por1)	0.373539	0.173356		0.57	1.14533	0.211405	0.42731	1.105	0.935	S (por1)	94.67	95.72	96.77	96.945	97.12	96.1867	94.67	95.2825	95.895	96.5075	97.12	95.895	96.77		94.67		97.12
		129	S (por2)	L (por2)	0.114499	0.00121521	0.0121	1.33	1.694	0.149926	0.00754025	2.34	1.93	S (por2)	97.4	97.67	97.75	97.77	98.22	97.762	97.4	97.535	97.67	97.71	97.75	97.6067	98.22	97.77	97.75	97.4	97.67
			S (por2)	S (por1]	0.00423458	0.0197211		7.2	7.472	0.025388	0.0440616	8.26	8.19667	L (por2)	95.28	95.33	96.42	96.46	96.85	96.068	95.28	95.305	95.33	95.875	96.42	95.6767	96.85	96.46	95.33	95.28	96.42
			L (por2)	S (por1)	0.0976172	0.000711994		5.87	5.778	0.258798	0.00765646	5.92	6.26667	S (por1)	88.27	89.41	90.55	91.3	92.05	90.29	88.27	88.84	89.41	89.98	90.55	89.41	92.05		88.27		90.55
	II	139	S (por2)	L (por2)	0.501638	0.0143092	0.0214	0.9	1.29	0.225879	0.0425644	1.54	1.33667	S (por2)	96.58	96.71	97.09	97.38	97.89	97.13	96.58	96.645	96.71	96.9	97.09	96.7933	97.89	97.38	96.58	96.71	97.09
			S (por2)	S (por1]	0.0370121	0.0746019		2.54	2.66333	0.0661079	0.0247399	3.165	3.24833	L (por2)	94.9	95.17	96.19	96.3	96.64	95.84	94.9	95.035	95.17	95.735	96.3	95.4567	96.64	96.19	95.17	94.9	96.3
			L (por2)	S (por1)	0.119827	0.184146		1.64	1.37333	0.391567	0.132462	1.625	1.91167	S (por1)	92.54	93.545	94.55	95.43	96.31	94.4667	92.54	93.0425	93.545	94.0475	94.55	93.545	96.31		92.54		94.55
		148	S (por2)	L (por2)	0.297251	0.0781584	0.0949	0.56	0.46	0.424088	0.290824	0.52	0.376667	S (por2)	97.51	98.23	98.35	98.41	98.7	98.24	97.51	97.87	98.23	98.32	98.41	98.05	98.7	98.35	97.51	98.23	98.41
			S (por2)	S (por1]	0.535613	0.0424487		1.07	0.943333	0.959798	0.0839035	1.24	1.06	L (por2)	97.41	97.71	97.79	97.9	98.09	97.78	97.41	97.56	97.71	97.805	97.9	97.6733	97.79	98.09	97.41	97.9	97.71
			L (por2)	S (por1)	0.131357	0.153471		0.51	0.483333	0.477545	0.0953164	0.72	0.683333	S (por1)	96.7	96.99	97.28	97.595	97.91	97.2967	96.7	96.845	96.99	97.135	97.28	96.99	97.91		96.7		97.28
		153	S (por2)	L (por2)	0.459437	0.258749	0.4009	0.54	0.324	0.191797	0.456133	0.51	0.256667	S (por2)	97.2	98.01	98.15	98.16	98.54	98.012	97.2	97.605	98.01	98.08	98.15	97.7867	98.54	98.16	97.2	98.15	98.01
			S (por2)	S (por1]	0.584466	0.0195182		1.68	1.26867	0.364269	0.0359658	1.635	1.41167	L (por2)	97.38	97.5	97.61	97.71	98.24	97.688	97.38	97.44	97.5	97.605	97.71	97.53	97.61	98.24	97.5	97.38	97.71
			L (por2)	S (por1)	0.240338	0.0308503		1.14	0.944667	0.988766	0.00398348	1.125	1.155	S (por1)	96.28	96.375	96.47	96.975	97.48	96.7433	96.28	96.3275	96.375	96.4225	96.47	96.375	97.48		96.47		96.28
		157	S (por2)	L (por2)	0.0561009	0.288478	0.4009	-0.03	-0.372	0.194905	0.287401	-0.42	-0.596667	S (por2)	96.69	97.55	98.06	98.29	98.37	97.792	96.69	97.12	97.55	97.92	98.29	97.51	98.37	98.06	98.29	97.55	96.69
			S (por2)	S (por1]	0.655078	0.918667		0.24	0.0486667	0.670623	0.971001	0.015	-0.025	L (por2)	97.94	97.97	98.09	98.41	98.41	98.164	97.94	97.955	97.97	98.19	98.41	98.1067	98.41	98.09	97.94	98.41	97.97
			L (por2)	S (por1)	0.226267	0.127549		0.27	0.420667	0.53051	0.142432	0.435	0.571667	S (por1)	97.25	97.535	97.82	97.99	98.16	97.7433	97.25	97.3925	97.535	97.6775	97.82	97.535	98.16		97.25		97.82
		215	S (por2)	L (por2)	0.646583	0.22778	0.4009	0.13	0.494	0.639455	0.176799	0.51	0.76	S (por2)	97.67	97.72	98.01	98.57	98.84	98.162	97.67	97.84	98.01	98.29	98.57	98.0833	97.72	98.84	97.67	98.57	98.01
			S (por2)	S (por1]	0.69702	0.000402095		3.01	2.85867	0.218722	0.00272066	3.06	3.13333	L (por2)	96.59	97.5	97.88	98.14	98.23	97.668	96.59	97.045	97.5	97.69	97.88	97.3233	98.23	98.14	97.5	96.59	97.88
			L (por2)	S (por1)	0.984788	0.00248082		2.88	2.36467	0.150426	0.0173081	2.55	2.37333	S (por1)	94.9	94.95	95	95.505	96.01	95.3033	94.9	94.925	94.95	94.975	95	94.95	96.01		94.9		95
		230	S (por2)	L (por2)	0.456078	0.218076	0.2501	0.31	0.302	0.649201	0.0509376	0.88	0.63	S (por2)	97.72	98.15	98.45	98.65	98.76	98.346	98.15	98.4	98.65	98.705	98.76	98.52	97.72	98.45	98.76	98.65	98.15
			S (por2)	S (por1]	0.587411	0.0454443		0.66	0.856	0.344089	0.0718945	1.31	1.18	L (por2)	97.75	97.77	98.14	98.15	98.41	98.044	97.75	97.76	97.77	97.96	98.15	97.89	98.41	98.14	97.77	97.75	98.15
			L (por2)	S (por1)	0.240138	0.0996021		0.35	0.554	0.189646	0.258297	0.43	0.55	S (por1)	96.86	97.325	97.79	97.805	97.82	97.49	96.86	97.1	97.34	97.58	97.82	97.34	97.79		96.86		97.82
		234	S (por2)	L (por2)	0.0612004	0.0156031	0.0121	0.82	1.232	0.112629	0.0585292	1.06	1.59667	S (por2)	98.21	98.26	98.41	98.65	98.91	98.488	98.41	98.53	98.65	98.78	98.91	98.6567	98.21	98.26	98.91	98.65	98.41
			S (por2)	S (por1]	0.589349	5.55762e-06		3.67	3.53467	0.0399813	0.000786057	3.915	3.92167	L (por2)	95.88	97.04	97.59	97.71	98.06	97.256	95.88	96.735	97.59	97.65	97.71	97.06	98.06	97.04	97.59	95.88	97.71
			L (por2)	S (por1)	0.342602	0.00496029		2.85	2.30267	0.00976866	0.058951	2.855	2.325	S (por1)	94.73	94.735	94.74	95.065	95.39	94.9533	94.73	94.7325	94.735	94.7375	94.74	94.735	95.39		94.74		94.73
		241	S (por2)	L (por2)	0.862192	0.370328	0.3472	0.42	0.316	0.956728	0.975816	0.07	-0.0166667	S (por2)	97.88	98.91	98.99	99.02	99.32	98.824	97.88	98.395	98.91	98.95	98.99	98.5933	99.02	99.32	98.91	98.99	97.88
			S (por2)	S (por1]	0.0577562	0.713272		0.26	0.127333	0.224718	0.894944	0.25	-0.0666667	L (por2)	97.88	98.14	98.57	98.84	99.11	98.508	97.88	98.36	98.84	98.975	99.11	98.61	98.14	98.57	98.84	99.11	97.88
			L (por2)	S (por1)	0.069173	0.554794		-0.16	-0.188667	0.215308	0.924341	0.18	-0.05	S (por1)	98.59	98.66	98.73	98.75	98.77	98.6967	98.59	98.625	98.66	98.695	98.73	98.66	98.77		98.59		98.73
		254	S (por2)	L (por2)	0.722509	0.975552	1	-0.04	0.014	0.33745	0.878185	0.04	0.0866667	S (por2)	96.88	97.51	97.58	98.54	98.7	97.842	96.88	97.195	97.51	98.025	98.54	97.6433	98.7	97.58	97.51	96.88	98.54
			S (por2)	S (por1]	0.192479	0.0561182		0.94	1.102	0.442239	0.293665	0.68	0.813333	L (por2)	97.23	97.47	97.62	97.97	98.85	97.828	97.23	97.35	97.47	97.72	97.97	97.5567	98.85	97.62	97.23	97.47	97.97
			L (por2)	S (por1)	0.271906	0.0317022		0.98	1.088	0.899088	0.104346	0.64	0.726667	S (por1)	96.56	96.6	96.64	96.83	97.02	96.74	96.64	96.735	96.83	96.925	97.02	96.83	96.56		97.02		96.64
	III	287	S (por2)	L (por2)	0.0616051	0.237715	0.2983	0.73	0.582	0.35138	0.127631	0.53	1.00333	S (por2)	97.58	97.85	98.19	98.33	98.33	98.056	97.58	97.715	97.85	98.09	98.33	97.92	98.33	98.19	97.58	97.85	98.33
			S (por2)	S (por1]	0.102764	0.00251677		1.72	2.05933	0.211022	0.0421271	2.09	2.16	L (por2)	95.97	97.32	97.46	98.17	98.45	97.474	95.97	96.645	97.32	97.39	97.46	96.9167	98.45	98.17	95.97	97.32	97.46
			L (por2)	S (por1)	0.980413	0.0730611		0.99	1.47733	0.642983	0.259957	1.56	1.15667	S (por1)	95	95.735	96.47	96.495	96.52	95.9967	95	95.38	95.76	96.14	96.52	95.76	96.47		95		96.52
		288_minus	S (por2)	L (por2)	0.621756	0.0233988	0.0601	0.58	0.608	0.867493	0.0871816	0.54	0.54	S (por2)	97.86	98.28	98.47	98.71	98.84	98.432	97.86	98.07	98.28	98.375	98.47	98.2033	98.84	98.71	98.47	97.86	98.28
			S (por2)	S (por1]	0.235229	0.00142937		2.2	2.18533	0.430816	0.00843523	2.405	2.32833	L (por2)	97.36	97.74	97.89	98	98.13	97.824	97.36	97.55	97.74	97.815	97.89	97.6633	98	98.13	97.36	97.74	97.89
			L (por2)	S (por1)	0.110864	0.00492332		1.62	1.57733	0.355089	0.0154284	1.865	1.78833	S (por1)	95.48	95.875	96.27	96.63	96.99	96.2467	95.48	95.6775	95.875	96.0725	96.27	95.875	96.99		95.48		96.27
		325	S (por2)	L (por2)	0.0847419	0.301144	0.4009	0.36	0.496	0.420328	0.041805	1.08	1.25	S (por2)	97.81	97.98	98.04	98.33	98.71	98.174	98.04	98.185	98.33	98.52	98.71	98.36	97.81	97.98	98.04	98.71	98.33
			S (por2)	S (por1]	0.0104087	0.140824		1.11	1.80733	0.0650558	0.0711907	2.685	2.715	L (por2)	96.4	97.25	97.68	98.17	98.89	97.678	96.4	96.825	97.25	97.465	97.68	97.11	98.89	98.17	96.4	97.25	97.68
			L (por2)	S (por1)	0.25113	0.212745		0.75	1.31133	0.216106	0.265804	1.605	1.465	S (por1)	94.36	95.645	96.93	97.37	97.81	96.3667	94.36	95.0025	95.645	96.2875	96.93	95.645	97.81		94.36		96.93
		326_minus	S (por2)	L (por2)	0.0452396	0.173051	0.1443	0.75	0.782	0.192587	0.125784	0.8	1.32	S (por2)	97.91	97.95	98.46	98.47	98.66	98.29	97.95	98.21	98.47	98.565	98.66	98.36	97.91	98.46	98.47	98.66	97.95
			S (por2)	S (por1]	0.0702818	0.0608751		1.18	1.07333	0.341858	0.0451708	1.735	1.625	L (por2)	95.74	97.67	97.71	97.72	98.7	97.508	95.74	96.705	97.67	97.69	97.71	97.04	98.7	97.72	95.74	97.67	97.71
			L (por2)	S (por1)	0.983103	0.717683		0.43	0.291333	0.871324	0.765082	0.935	0.305	S (por1)	96.19	96.735	97.28	97.73	98.18	97.2167	96.19	96.4625	96.735	97.0075	97.28	96.735	98.18		96.19		97.28
	IV	375	S (por2)	L (por2)	0.814791	0.0251508	0.0366	1.46	1.01	0.365643	0.0611189	0.53	0.976667	S (por2)	97.4	97.43	98.44	98.49	98.66	98.084	97.4	97.415	97.43	97.935	98.44	97.7567	98.66	98.49	98.44	97.4	97.43
			S (por2)	S (por1]	0.470232	0.152671		1.36	0.864	0.996094	0.13959	0.69	1.01667	L (por2)	96.46	96.9	96.98	97.08	97.95	97.074	96.46	96.68	96.9	96.94	96.98	96.78	97.08	97.95	96.46	96.98	96.9
			L (por2)	S (por1)	0.358063	0.779536		-0.1	-0.146	0.45614	0.910728	0.16	0.04	S (por1)	96.4	96.74	97.08	97.63	98.18	97.22	96.4	96.57	96.74	96.91	97.08	96.74	98.18		96.4		97.08
		376_minus	S (por2)	L (por2)	0.601215	0.00706994	0.0214	1.14	1.216	0.925392	0.0321457	1.41	1.41	S (por2)	97.35	97.88	98.15	98.42	98.46	98.052	97.35	97.615	97.88	98.17	98.46	97.8967	98.42	98.15	97.35	97.88	98.46
			S (por2)	S (por1]	0.116359	0.0389907		1.38	1.45867	0.433021	0.0711571	1.81	1.82667	L (por2)	95.98	96.47	97.01	97.28	97.44	96.836	95.98	96.225	96.47	96.74	97.01	96.4867	97.44	97.28	95.98	96.47	97.01
			L (por2)	S (por1)	0.255451	0.701022		0.24	0.242667	0.389243	0.565895	0.4	0.416667	S (por1)	95.37	96.07	96.77	97.205	97.64	96.5933	95.37	95.72	96.07	96.42	96.77	96.07	97.64		95.37		96.77
		404	S (por2)	L (por2)	0.177477	0.246428	0.5287	0.17	0.616	0.531142	0.595861	-0.03	0.42	S (por2)	97.28	97.89	98.12	99.43	99.55	98.454	97.28	97.7	98.12	98.775	99.43	98.2767	99.55	97.89	97.28	98.12	99.43
			S (por2)	S (por1]	0.538645	0.0785938		1.4	1.744	0.931271	0.100658	2.085	2.24167	L (por2)	97.11	97.67	97.95	98.15	98.31	97.838	97.11	97.63	98.15	98.23	98.31	97.8567	97.67	97.95	98.15	97.11	98.31
			L (por2)	S (por1)	0.0762346	0.126921		1.23	1.128	0.550859	0.0814115	2.115	1.82167	S (por1)	95.35	96.035	96.72	97.39	98.06	96.71	95.35	95.6925	96.035	96.3775	96.72	96.035	98.06		95.35		96.72
		405_minus	S (por2)	L (por2)	0.751148	0.0152889	0.0366	1.76	1.18	0.173546	0.0218627	2.01	1.57667	S (por2)	97.88	98.02	99.12	99.12	99.19	98.666	97.88	98.5	99.12	99.12	99.12	98.7067	98.02	99.19	99.12	97.88	99.12
			S (por2)	S (por1]	0.224596	0.0453255		1.52	1.70267	0.337752	0.108089	2.59	2.17667	L (por2)	96.92	97.11	97.36	97.72	98.32	97.486	96.92	97.015	97.11	97.235	97.36	97.13	97.72	98.32	96.92	97.11	97.36
			L (por2)	S (por1)	0.139802	0.447025		-0.24	0.522667	0.0412258	0.594553	0.58	0.6	S (por1)	95.46	96.53	97.6	97.715	97.83	96.9633	95.46	95.995	96.53	97.065	97.6	96.53	97.83		95.46		97.6
		444	S (por2)	L (por2)	0.327584	0.0864121	0.0949	0.96	0.72	0.45353	0.0569113	0.71	1.00333	S (por2)	98.05	98.27	98.64	98.66	99.14	98.552	98.05	98.16	98.27	98.705	99.14	98.4867	98.66	98.64	98.05	98.27	99.14
			S (por2)	S (por1]	0.02247	0.192939		1.74	1.44867	0.45606	0.0429863	2.07	2.28667	L (por2)	97.14	97.56	97.68	97.75	99.03	97.832	97.14	97.35	97.56	97.655	97.75	97.4833	99.03	97.68	97.14	97.56	97.75
			L (por2)	S (por1)	0.130687	0.417804		0.78	0.728667	0.173378	0.1103	1.36	1.28333	S (por1)	95.5	96.2	96.9	97.905	98.91	97.1033	95.5	95.85	96.2	96.55	96.9	96.2	98.91		95.5		96.9
		445_minus	S (por2)	L (por2)	0.550597	0.457568	0.6745	0.59	0.37	0.786271	0.758744	-0.04	0.19	S (por2)	97.13	98.05	98.68	98.73	99.41	98.4	97.13	97.59	98.05	98.365	98.68	97.9533	99.41	98.73	97.13	98.05	98.68
			S (por2)	S (por1]	0.40735	0.0969031		1.17	1.49667	0.383482	0.222651	1.61	1.51333	L (por2)	97.04	98.09	98.09	98.16	98.77	98.03	97.04	97.565	98.09	98.125	98.16	97.7633	98.77	98.09	97.04	98.09	98.16
			L (por2)	S (por1)	0.18303	0.146259		0.58	1.12667	0.274717	0.247719	1.65	1.32333	S (por1)	95.37	96.44	97.51	97.67	97.83	96.9033	95.37	95.905	96.44	96.975	97.51	96.44	97.83		95.37		97.51
		453	S (por2)	L (por2)	0.853872	0.91466	1	0.13	-0.042	0.423707	0.58975	-0.1	-0.236667	S (por2)	97.98	98.05	98.57	98.64	99.55	98.558	97.98	98.015	98.05	98.31	98.57	98.2	99.55	98.64	98.05	97.98	98.57
			S (por2)	S (por1]	0.40204	0.602321		0.39	0.308	0.0991895	0.91933	-0.235	-0.085	L (por2)	98.01	98.15	98.44	99.15	99.25	98.6	98.01	98.08	98.15	98.65	99.15	98.4367	98.44	99.25	98.15	98.01	99.15
			L (por2)	S (por1)	0.320788	0.538993		0.26	0.35	0.308722	0.872445	-0.135	0.151667	S (por1)	97.3	97.74	98.18	98.725	99.27	98.25	97.3	97.7925	98.285	98.7775	99.27	98.285	98.18		97.3		99.27
		454_minus	S (por2)	L (por2)	0.66109	0.188659	0.2113	-0.62	-0.368	0.724598	0.722811	0.06	-0.123333	S (por2)	97.68	97.79	98.05	98.42	98.46	98.08	97.79	97.92	98.05	98.255	98.46	98.1	98.42	97.68	97.79	98.05	98.46
			S (por2)	S (por1]	0.786317	0.152419		-0.35	-0.393333	0.43351	0.447185	-0.275	-0.225	L (por2)	97.94	97.99	98.67	98.74	98.9	98.448	97.94	97.965	97.99	98.365	98.74	98.2233	98.67	98.9	97.99	97.94	98.74
			L (por2)	S (por1)	0.557771	0.933365		0.27	-0.0253333	0.330122	0.78363	-0.335	-0.101667	S (por1)	98.25	98.325	98.4	98.585	98.77	98.4733	98.25	98.2875	98.325	98.3625	98.4	98.325	98.77		98.4		98.25
	V	444	S+Ls (por2)	La (por2)	0.139075	0.294228	0.4009	0.62	0.552	0.430016	0.152971	1.09	0.84	S+Ls (por2)	97.86	98.1	98.61	98.61	98.96	98.428	97.86	98.355	98.1	98.355	98.61	98.19	98.96	98.1	98.61	97.86	98.61
			S+Ls (por2)	S (por1)	0.156542	0.00961986		2.41	1.86133	0.925737	0.0065032	2.1	2.19	La (por2)	96.85	97.01	97.99	98.19	99.34	97.876	96.85	97.6	97.01	97.6	98.19	97.35	99.34	97.99	97.01	96.85	98.19
			La (por2)	S (por1)	0.895378	0.124794		1.79	1.30933	0.527229	0.0969758	1.01	1.35	S (por1)	95.8	96	96.2	96.95	97.7	96.5667	95.8	96.1	96	96.1	96.2	96	97.7		96.2		95.8
		453	S+Ls (por2)	La (por2)	0.33514	1	0.6745	-0.24	0	0.42133	0.88048	-0.13	0.0666667	S+Ls (por2)	97.82	98.31	98.31	98.45	98.65	98.308	97.82	98.38	98.31	98.38	98.45	98.1933	98.65	97.82	98.31	98.31	98.45
			S+Ls (por2)	S (por1)	0.167403	0.449457		0.15	0.274667	0.414819	0.334991	0.58	0.463333	La (por2)	97.39	98.44	98.55	98.55	98.61	98.308	97.39	98.495	98.44	98.495	98.55	98.1267	98.55	98.61	98.44	97.39	98.55
			La (por2)	S (por1)	0.576375	0.537954		0.39	0.274667	0.885027	0.539799	0.71	0.396667	S (por1)	97.3	97.73	98.16	98.4	98.64	98.0333	97.3	97.945	97.73	97.945	98.16	97.73	98.64		97.3		98.16
		511	S+Ls (por2)	La (por2)	0.0421439	0.00922566	0.0121	-1.33	-1.28	0.0237505	0.101164	-0.46	-0.713333	S+Ls (por2)	95.45	95.78	95.91	95.92	96.01	95.814	95.91	95.965	95.92	95.965	96.01	95.9467	95.45	96.01	95.78	95.92	95.91
			S+Ls (por2)	S (por1)	0.027685	0.0318877		-2.17	-1.816	0.00530026	0.303676	-1.485	-1.45833	La (por2)	96.36	96.38	97.24	97.5	97.99	97.094	96.36	96.81	96.38	96.81	97.24	96.66	97.5	97.99	96.36	97.24	96.38
			La (por2)	S (por1)	0.685087	0.372488		-0.84	-0.536	0.334944	0.350878	-1.025	-0.745	S (por1)	96.65	97.365	98.08	98.12	98.16	97.63	96.65	97.7825	97.405	97.7825	98.16	97.405	98.08		96.65		98.16
	VI	576	S+Ls (por2)	La (por2)	0.0118255	0.0466704	0.0601	2.48	1.658	0.575348	0.000330527	2.85	2.71	S+Ls (por2)	96.93	96.96	97.31	97.49	97.62	97.262	96.93	97.465	97.31	97.465	97.62	97.2867	97.49	97.62	96.96	97.31	96.93
			S+Ls (por2)	S (por1)	0.0182527	0.022951		2.9	3.40533	0.101144	0.017402	3.945	3.92167	La (por2)	94.44	94.46	94.83	96.9	97.39	95.604	94.44	94.645	94.46	94.645	94.83	94.5767	96.9	97.39	94.44	94.83	94.46
			La (por2)	S (por1)	0.955293	0.138397		0.42	1.74733	0.0427574	0.338188	1.095	1.21167	S (por1)	92.32	93.365	94.41	94.625	94.84	93.8567	92.32	93.8875	93.365	93.8875	94.41	93.365	94.84		92.32		94.41
		603	S+Ls (por2)	La (por2)	0.587952	0.0322533	0.0751	0.5	0.796	0.708041	0.068622	1.19	0.913333	S+Ls (por2)	97.67	98.02	98.18	98.43	98.76	98.212	97.67	98.225	98.02	98.225	98.43	98.04	98.18	98.02	98.76	97.67	98.43
			S+Ls (por2)	S (por1)	0.448823	0.156229		0.37	0.578667	0.502024	0.220658	0.64	0.66	La (por2)	96.83	96.83	97.68	97.72	98.02	97.416	96.83	97.275	96.83	97.275	97.72	97.1267	97.68	98.02	96.83	96.83	97.72
			La (por2)	S (por1)	0.760253	0.621981		-0.13	-0.217333	0.716466	0.646906	-0.55	-0.253333	S (por1)	96.95	97.38	97.81	97.975	98.14	97.6333	96.95	97.595	97.38	97.595	97.81	97.38	98.14		96.95		97.81
		629	S+Ls (por2)	La (por2)	0.198637	0.0620279	0.0949	1.26	1.418	0.689723	0.0638805	2.65	1.93	S+Ls (por2)	96.48	97.55	97.89	97.98	98.03	97.586	96.48	97.765	97.55	97.765	97.98	97.3367	98.03	97.55	97.89	96.48	97.98
			S+Ls (por2)	S (por1)	0.0901404	0.00949783		3.29	3.136	0.423166	0.0283449	3.94	3.72667	La (por2)	94.69	94.9	96.63	96.94	97.68	96.168	94.69	95.765	94.9	95.765	96.63	95.4067	97.68	96.94	94.9	94.69	96.63
			La (por2)	S (por1)	0.554465	0.162226		2.03	1.718	0.638052	0.195886	1.29	1.79667	S (por1)	92.62	93.61	94.6	95.365	96.13	94.45	92.62	94.105	93.61	94.105	94.6	93.61	96.13		92.62		94.6
		632	S+Ls (por2)	La (por2)	0.466501	0.029362	0.0366	2.07	2.452	0.347399	0.0609867	2.94	3.09333	S+Ls (por2)	95.04	95.19	96.48	96.83	97.8	96.268	95.19	96.655	96.48	96.655	96.83	96.1667	97.8	96.83	95.04	95.19	96.48
			S+Ls (por2)	S (por1)	0.26769	0.0048123		4.78	4.97467	0.308169	0.0168698	6.15	5.83667	La (por2)	91	93.54	94.41	94.68	95.45	93.816	91	94.11	93.54	94.11	94.68	93.0733	95.45	94.41	93.54	91	94.68
			La (por2)	S (por1)	0.623055	0.115036		2.71	2.52267	0.823702	0.212215	3.21	2.74333	S (por1)	88.96	90.33	91.7	92.46	93.22	91.2933	88.96	91.015	90.33	91.015	91.7	90.33	93.22		88.96		91.7
		643	S+Ls (por2)	La (por2)	0.499485	0.313432	0.2113	-0.31	-0.278	0.235825	0.150234	-0.36	-0.233333	S+Ls (por2)	98.04	98.05	98.1	98.18	98.82	98.238	98.04	98.115	98.05	98.115	98.18	98.09	98.1	98.18	98.82	98.04	98.05
			S+Ls (por2)	S (por1)	0.193208	0.547965		0.09	0.224667	0.0493604	0.318468	0.385	0.425	La (por2)	98.08	98.29	98.41	98.48	99.32	98.516	98.08	98.445	98.41	98.445	98.48	98.3233	99.32	98.29	98.41	98.08	98.48
			La (por2)	S (por1)	0.465287	0.26328		0.4	0.502667	0.299576	0.117718	0.745	0.658333	S (por1)	97.32	97.665	98.01	98.36	98.71	98.0133	97.32	97.8375	97.665	97.8375	98.01	97.665	98.71		97.32		98.01
		651	S+Ls (por2)	La (por2)	0.0919034	0.196996	0.2113	0.44	0.58	0.812456	0.063062	1.05	1.06667	S+Ls (por2)	97.93	98.1	98.27	98.41	98.8	98.302	97.93	98.45	98.1	98.45	98.8	98.2767	98.41	98.1	98.27	97.93	98.8
			S+Ls (por2)	S (por1)	0.215216	0.063258		0.56	0.785333	0.368786	0.244934	0.68	0.856667	La (por2)	96.75	97.05	97.83	98.06	98.92	97.722	96.75	97.44	97.05	97.44	97.83	97.21	98.06	98.92	97.05	96.75	97.83
			La (por2)	S (por1)	0.825032	0.737863		0.12	0.205333	0.481893	0.763775	-0.37	-0.21	S (por1)	96.77	97.24	97.71	97.89	98.07	97.5167	96.77	97.745	97.42	97.745	98.07	97.42	97.71		96.77		98.07
	all	all-average	silent (por2)	active (por2)		> 0.05	> 0.05	0.728222	0.754489		> 0.05	1.05444	1.00037	silent (por2)	97.446	97.8753	98.198	98.4093	98.6889	98.1235	97.5147	97.8659	98.0598	98.2641	98.4684	98.0143	98.285		97.898		98.2516
			silent (por2)	active (por1)		> 0.05		2.08067	2.09144		> 0.05	2.46722	2.42174	active (por2)	96.4533	96.9642	97.4698	97.7669	98.1909	97.369	96.4533	96.86	97.0053	97.2942	97.5831	97.0139	97.9017		96.7718		97.4982
			active (por2)	active (por1)		> 0.05		1.35244	1.33695		> 0.05	1.41278	1.42137	active (por1)	95.004	95.5607	96.1173	96.5461	96.9749	96.0321	95.0058	95.4373	95.5926	95.8859	96.1793	95.5926	96.9111		95.0358		96.1493
CAA	I	51	S (por2)	L (por2)	0.631921	0.655999	0.6745	-0.13	-0.546	0.677132	0.706918	-0.05	-0.83	S (por2)	2.6	4.25	4.57	6.02	6.74	4.836	2.6	3.585	4.57	5.655	6.74	4.63667	4.25	6.02	2.6	4.57	6.74
			S (por2)	S (por1]	0.487931	0.338919		-1.41	-1.424	0.51367	0.500247	-1.83	-1.76333	L (por2)	3.09	4.62	4.7	5.81	8.69	5.382	3.09	3.855	4.62	6.655	8.69	5.46667	4.7	5.81	3.09	4.62	8.69
			L (por2)	S (por1)	0.767832	0.598755		-1.28	-0.878	0.75574	0.75715	-1.78	-0.933333	S (por1)	4.1	5.04	5.98	7.34	8.7	6.26	4.1	5.25	6.4	7.55	8.7	6.4	5.98		4.1		8.7
	III	278-minus	S (por2)	L (por2)	0.128569	0.829527	1	0.38	0.092	0.330605	0.688172	0.54	0.293333	S (por2)	2.69	2.91	3.72	3.79	4.84	3.59	2.69	3.24	3.79	4.315	4.84	3.77333	3.72	2.91	2.69	3.79	4.84
			S (por2)	S (por1]	0.893841	0.383155		-0.86	-0.583333	0.148413	0.3504	-0.87	-0.886667	L (por2)	3.16	3.25	3.34	3.71	4.03	3.498	3.16	3.205	3.25	3.64	4.03	3.48	3.71	3.34	3.25	3.16	4.03
			L (por2)	S (por1)	0.145136	0.157026		-1.24	-0.675333	0.329844	0.0470008	-1.41	-1.18	S (por1)	3.2	3.89	4.58	4.66	4.74	4.17333	4.58	4.62	4.66	4.7	4.74	4.66	3.2		4.58		4.74
		283-minus	S (por2)	L (por2)	0.643861	0.530021	0.5287	-0.72	-0.66	0.436174	0.799224	-0.72	-0.436667	S (por2)	5.58	6.51	7.26	8.33	9.04	7.344	6.51	6.885	7.26	8.15	9.04	7.60333	5.58	8.33	6.51	7.26	9.04
			S (por2)	S (por1]	0.342373	0.216346		-1.25	-1.77267	0.451401	0.201345	-2.84	-2.49667	L (por2)	5.61	7.48	7.98	8.42	10.53	8.004	5.61	6.795	7.98	9.255	10.53	8.04	7.48	8.42	5.61	7.98	10.53
			L (por2)	S (por1)	0.575332	0.46986		-0.53	-1.11267	0.914518	0.415071	-2.12	-2.06	S (por1)	7.15	7.83	8.51	10.1	11.69	9.11667	8.51	9.305	10.1	10.895	11.69	10.1	7.15		8.51		11.69
		296-minus	S (por2)	L (por2)	0.743148	0.568897	0.8337	-1.4	-1.266	0.73704	0.642151	0.36	1.01667	S (por2)	58.58	62.56	62.71	64.47	66.95	63.054	62.71	63.59	64.47	65.71	66.95	64.71	62.56	58.58	62.71	64.47	66.95
			S (por2)	S (por1]	0.249655	0.937995		0.07	-0.249333	0.498747	0.15849	4.25	4.49	L (por2)	60.72	61.09	64.11	66.25	69.43	64.32	60.72	62.415	64.11	65.18	66.25	63.6933	69.43	61.09	60.72	64.11	66.25
			L (por2)	S (por1)	0.381187	0.767994		1.47	1.01667	0.689104	0.296098	3.89	3.47333	S (por1)	57.8	60.22	62.64	66.055	69.47	63.3033	57.8	59.01	60.22	61.43	62.64	60.22	69.47		57.8		62.64
		308-minus	S (por2)	L (por2)	0.559814	0.469102	0.5287	-0.91	-0.798	0.680132	0.7209	-0.91	-0.683333	S (por2)	17.31	17.37	17.52	17.72	20.56	18.096	17.37	17.445	17.52	19.04	20.56	18.4833	17.72	17.31	17.37	17.52	20.56
			S (por2)	S (por1]	0.412803	0.423166		-1.48	-1.054	0.467961	0.745843	-1.705	-0.741667	L (por2)	17.11	17.7	18.43	19.27	21.96	18.894	17.11	17.77	18.43	20.195	21.96	19.1667	19.27	17.7	17.11	18.43	21.96
			L (por2)	S (por1)	0.740961	0.865523		-0.57	-0.256	0.69992	0.982567	-0.795	-0.0583333	S (por1)	17.08	18.04	19	20.185	21.37	19.15	17.08	18.1525	19.225	20.2975	21.37	19.225	19		17.08		21.37
		314	S (por2)	L (por2)	0.530092	0.353862	0.4009	1.49	1.26	0.748959	0.39386	0.08	1.66333	S (por2)	13.28	14.27	14.86	15.7	19.35	15.492	14.86	15.28	15.7	17.525	19.35	16.6367	14.27	13.28	14.86	15.7	19.35
			S (por2)	S (por1]	0.65913	0.227959		-2.7	-2.06133	0.621202	0.943782	-1.08	-0.143333	L (por2)	12.87	12.89	13.37	15.62	16.41	14.232	12.89	14.255	15.62	16.015	16.41	14.9733	13.37	12.87	12.89	15.62	16.41
			L (por2)	S (por1)	0.972472	0.0313277		-4.19	-3.32133	0.778093	0.313261	-1.16	-1.80667	S (por1)	16	16.78	17.56	18.33	19.1	17.5533	16	16.39	16.78	17.17	17.56	16.78	19.1		16		17.56
		339	S (por2)	L (por2)	0.41438	0.947846	0.6745	-0.93	0.128	0.474265	0.920554	-0.33	0.323333	S (por2)	17.3	17.87	18.22	18.82	25.93	19.628	17.3	18.06	18.82	22.375	25.93	20.6833	17.87	18.22	17.3	18.82	25.93
			S (por2)	S (por1]	0.465287	0.554402		-1.79	-1.422	0.661648	0.812533	-2.805	-0.941667	L (por2)	17.13	18.62	19.15	19.29	23.31	19.5	18.62	18.885	19.15	21.23	23.31	20.36	17.13	19.29	19.15	18.62	23.31
			L (por2)	S (por1)	0.888925	0.365974		-0.86	-1.55	0.935409	0.614948	-2.475	-1.265	S (por1)	19.9	19.955	20.01	21.625	23.24	21.05	20.01	20.8175	21.625	22.4325	23.24	21.625	19.9		20.01		23.24
		344-minus	S (por2)	L (por2)	0.461623	0.800488	0.8337	-0.87	0.7	0.693909	0.613393	1	2.48	S (por2)	65.26	68.6	70.39	70.39	74.49	69.826	65.26	67.825	70.39	72.44	74.49	70.0467	68.6	70.39	65.26	70.39	74.49
			S (por2)	S (por1]	0.677315	0.870139		0.29	0.446	0.956975	0.574344	2.81	2.46667	L (por2)	60.51	69.39	71.26	71.67	72.8	69.126	60.51	64.95	69.39	71.095	72.8	67.5667	71.26	71.67	60.51	69.39	72.8
			L (por2)	S (por1)	0.861175	0.943078		1.16	-0.254	0.73827	0.998074	1.81	-0.0133333	S (por1)	65.06	67.58	70.1	71.54	72.98	69.38	65.06	66.32	67.58	68.84	70.1	67.58	72.98		65.06		70.1
		350	S (por2)	L (por2)	0.455128	0.33764	0.6745	0.65	0.432	0.548088	0.505237	0.68	0.426667	S (por2)	2.5	2.76	3.47	3.7	4.48	3.382	2.76	3.23	3.7	4.09	4.48	3.64667	3.47	2.5	2.76	4.48	3.7
			S (por2)	S (por1]	0.160453	0.741938		0.26	0.165333	0.516029	0.566471	0.48	0.426667	L (por2)	2.51	2.58	2.82	3.02	3.82	2.95	2.82	2.92	3.02	3.42	3.82	3.22	2.51	2.58	3.02	3.82	2.82
			L (por2)	S (por1)	0.33333	0.44811		-0.39	-0.266667	0.797262	1	-0.2	0	S (por1)	2.99	3.1	3.21	3.33	3.45	3.21667	2.99	3.105	3.22	3.335	3.45	3.22	3.21		3.45		2.99
		358-minus	S (por2)	L (por2)	0.482695	0.358951	0.2983	-3.01	-1.18	0.0960616	0.0989677	-1.23	-1.73667	S (por2)	8.41	9.42	9.45	11.41	12.09	10.156	9.45	10.43	11.41	11.75	12.09	10.9833	9.42	8.41	9.45	12.09	11.41
			S (por2)	S (por1]	0.403637	0.411904		-0.07	0.852667	0.288755	0.308456	1.69	1.26333	L (por2)	7.61	10.91	12.46	12.64	13.06	11.336	12.46	12.55	12.64	12.85	13.06	12.72	10.91	7.61	13.06	12.46	12.64
			L (por2)	S (por1)	0.206775	0.188481		2.94	2.03267	0.910531	0.00162508	2.92	3	S (por1)	8.47	8.995	9.52	9.72	9.92	9.30333	9.52	9.62	9.72	9.82	9.92	9.72	8.47		9.52		9.92
		388-minus	S (por2)	L (por2)	0.738781	0.497695	0.2983	1.15	1.074	0.851167	0.719999	2.54	0.973333	S (por2)	10.64	11.95	12.48	13.87	16.34	13.056	10.64	12.255	13.87	15.105	16.34	13.6167	12.48	11.95	10.64	13.87	16.34
			S (por2)	S (por1]	0.484436	0.599163		0.79	0.769333	0.648629	0.702546	1.2	0.946667	L (por2)	10.11	10.18	11.33	11.87	16.42	11.982	10.18	10.755	11.33	13.875	16.42	12.6433	11.87	10.11	10.18	11.33	16.42
			L (por2)	S (por1)	0.359773	0.857412		-0.36	-0.304667	0.566076	0.992404	-1.34	-0.0266667	S (por1)	11.52	11.605	11.69	12.67	13.65	12.2867	11.69	12.18	12.67	13.16	13.65	12.67	11.52		11.69		13.65
		393-minus	S (por2)	L (por2)	0.992659	0.71197	0.4009	-0.87	-0.512	0.798102	0.965638	-0.1	0.1	S (por2)	6.15	7.06	7.52	8.29	11.67	8.138	7.06	7.675	8.29	9.98	11.67	9.00667	7.52	6.15	7.06	8.29	11.67
			S (por2)	S (por1]	0.676782	0.197497		-2.81	-2.032	0.66036	0.812341	-1.205	-0.488333	L (por2)	6.27	7.98	8.39	8.55	12.06	8.65	6.27	7.33	8.39	10.225	12.06	8.90667	7.98	8.55	6.27	8.39	12.06
			L (por2)	S (por1)	0.681627	0.318253		-1.94	-1.52	0.54825	0.812297	-1.105	-0.588333	S (por1)	8.66	9.495	10.33	10.925	11.52	10.17	8.66	9.0775	9.495	9.9125	10.33	9.495	11.52		8.66		10.33
		414-minus	S (por2)	L (por2)	0.371341	0.435374	0.5287	1	2.06	0.556147	0.626113	-0.94	2.37	S (por2)	15.23	16.58	17.62	18.54	27.31	19.056	15.23	15.905	16.58	21.945	27.31	19.7067	17.62	18.54	15.23	16.58	27.31
			S (por2)	S (por1]	0.15172	0.891316		-1.17	-0.414	0.362519	0.98486	-3.23	-0.103333	L (por2)	13.14	16.35	16.62	17.52	21.35	16.996	13.14	15.33	17.52	19.435	21.35	17.3367	16.62	16.35	13.14	17.52	21.35
			L (por2)	S (por1)	0.364695	0.228662		-2.17	-2.474	0.569375	0.49516	-2.29	-2.47333	S (por1)	18.59	18.69	18.79	19.91	21.03	19.47	18.59	19.2	19.81	20.42	21.03	19.81	18.79		18.59		21.03
		418-minus	S (por2)	L (por2)	0.482251	0.593512	0.6745	-0.35	-0.282	0.505169	0.626653	-0.35	-0.426667	S (por2)	1.99	2.77	3.38	3.82	4.41	3.274	1.99	2.685	3.38	3.895	4.41	3.26	2.77	3.82	1.99	3.38	4.41
			S (por2)	S (por1]	0.862642	0.835511		-0.07	-0.139333	0.553849	0.606643	-0.42	-0.54	L (por2)	2.85	2.96	3.73	3.87	4.37	3.556	2.96	3.345	3.73	4.05	4.37	3.68667	2.85	3.87	2.96	3.73	4.37
			L (por2)	S (por1)	0.696776	0.784039		0.28	0.142667	0.888333	0.859313	-0.07	-0.113333	S (por1)	2.64	3.045	3.45	3.8	4.15	3.41333	3.45	3.625	3.8	3.975	4.15	3.8	2.64		3.45		4.15
		431-minus	S (por2)	L (por2)	0.780258	0.815648	0.6745	-0.83	-1.212	0.89522	0.814319	-0.5	-2.08	S (por2)	11.5	21.15	21.58	30.59	32.82	23.528	11.5	16.325	21.15	26.985	32.82	21.8233	21.58	30.59	11.5	21.15	32.82
			S (por2)	S (por1]	0.772451	0.352108		-9.49	-5.78867	0.998325	0.523276	-7.29	-6.61667	L (por2)	15.62	21.65	22.41	29.58	34.44	24.74	15.62	18.635	21.65	28.045	34.44	23.9033	22.41	29.58	15.62	21.65	34.44
			L (por2)	S (por1)	0.93772	0.406567		-8.66	-4.57667	0.921959	0.630707	-6.79	-4.53667	S (por1)	22.29	26.68	31.07	32.83	34.59	29.3167	22.29	25.365	28.44	31.515	34.59	28.44	31.07		22.29		34.59
		438-minus	S (por2)	L (por2)	0.450795	0.31434	0.5287	-0.49	-0.3	0.520859	0.600193	-0.54	-0.253333	S (por2)	0.88	0.88	1.19	1.74	2.03	1.344	0.88	0.88	0.88	1.455	2.03	1.26333	1.19	1.74	0.88	2.03	0.88
			S (por2)	S (por1]	0.130997	0.594292		-0.04	0.177333	0.370032	0.815315	-0.255	0.128333	L (por2)	1.18	1.42	1.68	1.95	1.99	1.644	1.18	1.3	1.42	1.685	1.95	1.51667	1.99	1.68	1.18	1.42	1.95
			L (por2)	S (por1)	0.277738	0.0676537		0.45	0.477333	0.604814	0.30351	0.285	0.381667	S (por1)	1.01	1.12	1.23	1.245	1.26	1.16667	1.01	1.0725	1.135	1.1975	1.26	1.135	1.23		1.26		1.01
		452-minus	S (por2)	L (por2)	0.692393	0.372699	0.4009	-1.75	-1.746	0.764753	0.534873	-1.74	-2.25	S (por2)	10.82	13.37	13.79	15.45	17.84	14.254	10.82	12.095	13.37	15.605	17.84	14.01	15.45	13.79	10.82	13.37	17.84
			S (por2)	S (por1]	0.789134	0.126836		-3.3	-3.116	0.962163	0.330513	-4.14	-3.5	L (por2)	12.43	15.11	15.54	15.68	21.24	16	12.43	13.77	15.11	18.175	21.24	16.26	15.68	15.54	12.43	15.11	21.24
			L (por2)	S (por1)	0.5804	0.536012		-1.55	-1.37	0.792814	0.755643	-2.4	-1.25	S (por1)	15.56	16.325	17.09	18.275	19.46	17.37	15.56	16.535	17.51	18.485	19.46	17.51	17.09		15.56		19.46
		463	S (por2)	L (por2)	0.485521	0.851807	0.8337	-1.4	-0.376	0.932658	0.692961	-1.37	1.25	S (por2)	10.51	11.98	13.39	13.6	17.14	13.324	10.51	11.245	11.98	14.56	17.14	13.21	13.39	13.6	10.51	11.98	17.14
			S (por2)	S (por1]	0.802456	0.558219		-1.03	-1.146	0.787308	0.720098	-2.515	-1.285	L (por2)	7.74	13.35	14.79	15.56	17.06	13.7	7.74	10.545	13.35	14.07	14.79	11.96	15.56	17.06	7.74	13.35	14.79
			L (por2)	S (por1)	0.76659	0.760779		0.37	-0.77	0.839153	0.5111	-1.145	-2.535	S (por1)	11.84	13.13	14.42	15.785	17.15	14.47	11.84	13.1675	14.495	15.8225	17.15	14.495	14.42		11.84		17.15
		467	S (por2)	L (por2)	0.85238	0.720231	0.8337	0.08	0.484	0.335097	0.28104	1.38	2.25667	S (por2)	6.25	7.55	9.09	9.34	11.43	8.732	9.09	9.215	9.34	10.385	11.43	9.95333	6.25	7.55	9.34	9.09	11.43
			S (por2)	S (por1]	0.72634	0.739439		1.31	0.455333	0.564241	0.375487	0.815	1.42833	L (por2)	4.71	7.96	9.01	9.14	10.42	8.248	4.71	6.335	7.96	9.19	10.42	7.69667	9.14	9.01	4.71	7.96	10.42
			L (por2)	S (por1)	0.628579	0.984511		1.23	-0.0286667	0.839741	0.748004	-0.565	-0.828333	S (por1)	7.2	7.49	7.78	8.815	9.85	8.27667	7.2	7.8625	8.525	9.1875	9.85	8.525	7.78		7.2		9.85
		475	S (por2)	L (por2)	0.525303	0.922985	1	-0.24	-0.066	0.554074	0.712215	1.42	0.433333	S (por2)	3.12	3.17	4.23	4.28	5.16	3.992	3.17	3.725	4.28	4.72	5.16	4.20333	3.12	4.23	4.28	3.17	5.16
			S (por2)	S (por1]	0.867215	0.680712		-0.33	-0.254667	0.972615	0.830642	0.275	0.198333	L (por2)	2.82	2.86	4.47	4.51	5.63	4.058	2.82	2.84	2.86	4.245	5.63	3.77	4.47	4.51	2.86	2.82	5.63
			L (por2)	S (por1)	0.52958	0.816073		-0.09	-0.188667	0.651464	0.864999	-1.145	-0.235	S (por1)	3.45	4.005	4.56	4.645	4.73	4.24667	3.45	3.7275	4.005	4.2825	4.56	4.005	4.73		3.45		4.56
		483-minus	S (por2)	L (por2)	0.286235	0.663984	0.8337	-0.58	-0.492	0.571427	0.234079	-0.73	-1.86667	S (por2)	3.97	6.61	6.73	7.78	9.85	6.988	3.97	5.29	6.61	7.195	7.78	6.12	6.73	9.85	3.97	7.78	6.61
			S (por2)	S (por1]	0.433693	0.781259		-1.11	-0.392	0.163412	0.28809	-1.39	-1.88	L (por2)	6.13	7.21	7.31	7.34	9.41	7.48	7.21	7.275	7.34	8.375	9.41	7.98667	7.31	6.13	7.34	7.21	9.41
			L (por2)	S (por1)	0.997633	0.909623		-0.53	0.1	0.257094	0.989436	-0.66	-0.0133333	S (por1)	6.14	6.99	7.84	8	8.16	7.38	7.84	7.92	8	8.08	8.16	8	6.14		8.16		7.84
		486-minus	S (por2)	L (por2)	0.725063	0.141776	0.2983	-0.7	-0.918	0.93647	0.174302	-0.71	-1.45	S (por2)	1.55	2.96	2.97	3.74	4.06	3.056	1.55	2.255	2.96	3.35	3.74	2.75	2.97	4.06	1.55	2.96	3.74
			S (por2)	S (por1]	0.290174	0.757906		-0.15	-0.194	0.640132	0.563734	-0.355	-0.565	L (por2)	3.51	3.53	3.67	3.76	5.4	3.974	3.53	3.6	3.67	4.535	5.4	4.2	3.51	3.76	3.67	3.53	5.4
			L (por2)	S (por1)	0.401755	0.203133		0.55	0.724	0.677486	0.362077	0.355	0.885	S (por1)	2.94	3.03	3.12	3.405	3.69	3.25	2.94	3.1275	3.315	3.5025	3.69	3.315	3.12		2.94		3.69
		489	S (por2)	L (por2)	0.511272	0.567717	0.6745	1.03	1.972	0.712032	0.621166	4.01	3.05333	S (por2)	23.38	28.4	28.85	30.8	35.14	29.314	23.38	25.89	28.4	31.77	35.14	28.9733	30.8	28.85	28.4	23.38	35.14
			S (por2)	S (por1]	0.359276	0.957598		-4.36	-0.216	0.587699	0.807923	1.075	1.64833	L (por2)	18.86	24.39	27.82	31.13	34.51	27.342	18.86	21.625	24.39	29.45	34.51	25.92	27.82	31.13	18.86	24.39	34.51
			L (por2)	S (por1)	0.715925	0.655758		-5.39	-2.188	0.808736	0.860875	-2.935	-1.405	S (por1)	21.44	27.325	33.21	33.575	33.94	29.53	21.44	24.3825	27.325	30.2675	33.21	27.325	33.94		21.44		33.21
		498-minus	S (por2)	L (por2)	0.0982493	0.57626	0.5287	1.01	0.658	0.816558	0.173981	0.68	1.92333	S (por2)	8.32	10.78	11.84	12.39	14.76	11.618	11.84	12.115	12.39	13.575	14.76	12.9967	8.32	10.78	12.39	11.84	14.76
			S (por2)	S (por1]	0.866318	0.55276		0.22	-1.01533	0.109396	0.296159	0.855	1.46167	L (por2)	9.59	10.75	10.83	11.71	11.92	10.96	9.59	10.65	11.71	11.815	11.92	11.0733	10.83	10.75	9.59	11.92	11.71
			L (por2)	S (por1)	0.205541	0.136629		-0.79	-1.67333	0.131611	0.664356	0.175	-0.461667	S (por1)	11.45	11.535	11.62	13.225	14.83	12.6333	11.45	11.4925	11.535	11.5775	11.62	11.535	14.83		11.45		11.62
CAA	V	463	S+Ls (por2)	La (por2)	0.552	0.533752	0.5287	-2.21	-1.208	0.66487	0.767294	-0.92	-1.06333	S+Ls (por2)	8.07	9.57	9.63	11.24	14.48	10.598	8.07	8.82	9.57	12.025	14.48	10.7067	9.63	11.24	8.07	9.57	14.48
			S+Ls (por2)	S (por1)	0.750407	0.477752		-2.61	-1.40867	0.734402	0.73821	-2.32	-1.18333	La (por2)	7.79	10.49	11.84	11.88	17.03	11.806	7.79	9.14	10.49	13.76	17.03	11.77	11.84	11.88	7.79	10.49	17.03
			La (por2)	S (por1)	0.876663	0.933725		-0.4	-0.200667	0.999162	0.978426	-1.4	-0.12	S (por1)	9.15	10.695	12.24	13.435	14.63	12.0067	9.15	10.52	11.89	13.26	14.63	11.89	12.24		9.15		14.63
		467	S+Ls (por2)	La (por2)	0.763356	0.970927	0.8337	-0.6	-0.036	0.836531	0.933714	-0.37	0.15	S+Ls (por2)	6.53	7.5	7.82	8.91	10.8	8.312	6.53	7.015	7.5	9.15	10.8	8.27667	8.91	7.82	6.53	7.5	10.8
			S+Ls (por2)	S (por1)	0.691445	0.888068		-0.3	0.158667	0.894924	0.958001	-0.67	0.106667	La (por2)	6.37	7.87	8.42	8.94	10.14	8.348	6.37	7.12	7.87	9.005	10.14	8.12667	8.94	8.42	6.37	7.87	10.14
			La (por2)	S (por1)	0.86201	0.844905		0.3	0.194667	0.983605	0.980611	-0.3	-0.0433333	S (por1)	7.05	7.585	8.12	8.705	9.29	8.15333	7.05	7.61	8.17	8.73	9.29	8.17	8.12		7.05		9.29
		475	S+Ls (por2)	La (por2)	0.28087	0.342127	0.4009	-0.71	-0.434	0.449248	0.565381	-0.74	-0.446667	S+Ls (por2)	1.72	2.11	2.6	3.3	3.77	2.7	1.72	1.915	2.11	2.94	3.77	2.53333	2.6	3.3	1.72	2.11	3.77
			S+Ls (por2)	S (por1)	0.944529	0.369142		-0.36	-0.586667	0.865307	0.420827	-1.34	-0.916667	La (por2)	2.47	2.85	3.31	3.42	3.62	3.134	2.47	2.66	2.85	3.235	3.62	2.98	3.42	3.31	2.47	2.85	3.62
			La (por2)	S (por1)	0.326179	0.739176		0.35	-0.152667	0.423931	0.554974	-0.6	-0.47	S (por1)	2.7	2.83	2.96	3.58	4.2	3.28667	2.7	3.075	3.45	3.825	4.2	3.45	2.96		2.7		4.2
		489	S+Ls (por2)	La (por2)	0.385261	0.947068	0.8337	-1.88	0.168	0.599634	0.769967	1.41	1.33333	S+Ls (por2)	23.84	26.36	26.5	28.02	31.75	27.294	23.84	25.1	26.36	29.055	31.75	27.3167	26.5	28.02	23.84	26.36	31.75
			S+Ls (por2)	S (por1)	0.166974	0.628728		-3.27	-1.64267	0.624164	0.761907	0.42	1.37667	La (por2)	20.39	24.95	28.38	29.3	32.61	27.126	20.39	22.67	24.95	28.78	32.61	25.9833	28.38	29.3	20.39	24.95	32.61
			La (por2)	S (por1)	0.519418	0.657516		-1.39	-1.81067	0.945845	0.994119	-0.99	0.0433333	S (por1)	22.11	25.94	29.77	32.35	34.93	28.9367	22.11	24.025	25.94	27.855	29.77	25.94	34.93		22.11		29.77
	VI	570	S+Ls (por2)	La (por2)	0.912622	0.368244	0.4009	1.3	2.408	0.950182	0.502936	2.66	3.21333	S+Ls (por2)	13.3	15.41	15.72	18.71	23.3	17.288	13.3	14.51	15.72	19.51	23.3	17.44	15.41	18.71	13.3	15.72	23.3
			S+Ls (por2)	S (por1)	0.639067	0.413089		-5.95	-2.702	0.874875	0.894214	-2.4	-0.68	La (por2)	9.42	13.06	14.42	17.3	20.2	14.88	9.42	11.24	13.06	16.63	20.2	14.2267	14.42	17.3	9.42	13.06	20.2
			La (por2)	S (por1)	0.705003	0.159067		-7.25	-5.11	0.913151	0.482402	-5.06	-3.89333	S (por1)	14.57	18.12	21.67	22.7	23.73	19.99	14.57	16.345	18.12	19.895	21.67	18.12	23.73		14.57		21.67
		579	S+Ls (por2)	La (por2)	0.575209	0.253359	0.2983	-3.39	-1.856	0.745263	0.753289	-3.32	-0.86	S+Ls (por2)	7.37	7.52	8.05	8.12	13.78	8.968	7.37	7.745	8.12	10.95	13.78	9.75667	7.52	8.05	7.37	8.12	13.78
			S+Ls (por2)	S (por1)	0.887745	0.407684		-3.84	-1.66533	0.974367	0.93906	-1.885	-0.248333	La (por2)	7.6	10.36	11.44	11.91	12.81	10.824	7.6	9.52	11.44	12.125	12.81	10.6167	11.91	10.36	7.6	11.44	12.81
			La (por2)	S (por1)	0.760732	0.904517		-0.45	0.190667	0.827282	0.82146	1.435	0.611667	S (por1)	8.05	9.97	11.89	11.925	11.96	10.6333	8.05	9.0275	10.005	10.9825	11.96	10.005	11.89		8.05		11.96
		646	S+Ls (por2)	La (por2)	0.0672394	0.130451	0.2113	0.88	0.702	0.0725422	0.37692	0.23	0.686667	S+Ls (por2)	5.7	6.2	7.01	7.22	7.94	6.814	5.7	5.95	6.2	7.07	7.94	6.61333	7.22	7.01	5.7	6.2	7.94
			S+Ls (por2)	S (por1)	0.22456	0.823715		-0.2	0.210667	0.364676	0.850103	-0.1	0.313333	La (por2)	5.68	5.97	6.13	6.29	6.49	6.112	5.68	5.825	5.97	6.05	6.13	5.92667	6.29	6.49	5.68	6.13	5.97
			La (por2)	S (por1)	0.00687164	0.676101		-1.08	-0.491333	0.0184002	0.822892	-0.33	-0.373333	S (por1)	4.63	5.92	7.21	7.59	7.97	6.60333	4.63	5.465	6.3	7.135	7.97	6.3	7.21		4.63		7.97
		671	S+Ls (por2)	La (por2)	0.563356	0.217469	0.2983	-1.06	-2.482	0.698272	0.479106	-1.06	-2.48667	S+Ls (por2)	10.93	13.52	15.56	15.86	17.23	14.62	10.93	13.245	15.56	16.395	17.23	14.5733	13.52	15.86	10.93	15.56	17.23
			S+Ls (por2)	S (por1)	0.766555	0.0500433		-4.55	-4.54667	0.755315	0.276708	-3.135	-4.12167	La (por2)	12.84	15.59	16.62	18.74	21.72	17.102	12.84	14.73	16.62	19.17	21.72	17.06	15.59	18.74	12.84	16.62	21.72
			La (por2)	S (por1)	0.871424	0.403871		-3.49	-2.06467	0.993566	0.699233	-2.075	-1.635	S (por1)	16.1	18.105	20.11	20.7	21.29	19.1667	16.1	17.3975	18.695	19.9925	21.29	18.695	20.11		16.1		21.29
			silent (por2)	active (por2)		> 0.05	> 0.05	-0.501875	-0.13225		> 0.05	0.01125	0.221146	silent (por2)	12.04	13.7475	14.3663	15.4987	18.0463	14.7398	12.5187	13.482	14.4453	16.2084	17.9716	14.9785	14.3816		13.5411		17.8534
			silent (por2)	active (por1)		> 0.05		-1.61125	-1.01848		> 0.05	-0.934688	-0.401458	active (por2)	11.8075	13.9178	14.8681	15.8016	17.965	14.872	12.0559	13.245	14.4341	16.1081	17.7822	14.7574	15.0439		13.273		17.7263
			active (por2)	active (por1)		> 0.05		-1.10938	-0.886229		> 0.05	-0.945938	-0.622604	active (por1)	13.4637	14.7206	15.9775	16.9055	17.8334	15.7582	13.6694	14.5247	15.38	16.2353	17.0906	15.38	16.5147		13.7016		17.0584
B. Silent and active rDNA variants were compared
motif	ETS2		differences in methylation between silent and active rDNA variants - comparative statistics(3)													methylation ranges in silent and active rDNA variants - descriptive statistics
	region	position	1.all tissues (leaves, root tips and seedlings) used					2. only root tips and seedlings				3. only leaves				rDNA(2)	1. all tissues (leaves, root tips and seedlings)						2. root tips and seedlings
			F-test	t-test	U-test	Dsilent-acticve [%]		F-test	t-test	Dsilent-acticve [%]		F-test	t-test	Dsilent-acticve [%]			minimum	1st quartil	median	3rd quartil	maximum	mean	minimum	1st quartil	median	3rd quartil	maximum	mean
			p2	p2	p2	median	mean	p2	p2	median	mean	p2	p2	median	mean		[%]	[%]	[%]	[%]	[%]	[%]	[%]	[%]	[%]	[%]	[%]	[%]
Cwg	I	70	0.0989631	0.0734686	0.0477	8.13	7.709	0.732566	0.0280495	14.02	12.012	0.84167	0.739842	0.3	0.45	active L(por2), S(por1)	67.33	75.3075	81.97	87.9125	90.21	80.895	67.33	72.99	76.08	81.6	82.34	76.068
																silent S(por2)	82.96	88.43	90.1	90.35	91.18	88.604	82.96	86.53	90.1	90.64	91.18	88.08
	II	166	0.00394452	0.0157799	0.0232	7.265	7.67425	0.15894	0.013066	10.08	11.5313	0.55474	0.335525	1.59	1.23	active L(por2), S(por1)	77.02	86.49	90.035	95.2925	97.79	89.6737	77.02	84.3	87.22	89.33	90.74	85.722
																silent S(por2)	95.65	97.09	97.3	97.89	98.81	97.348	95.65	96.475	97.3	98.055	98.81	97.2533
		173	0.00016543	0.0280077	0.0232	5.48	6.4815	0.0271142	0.0184504	9	10.26	0.329924	0.804316	0.565	0.201667	active L(por2), S(por1)	76.2	85.8025	89.85	94.4275	96.2	88.9625	76.2	84.22	86.33	89.66	90.04	85.29
																silent S(por2)	95.03	95.12	95.33	95.45	96.29	95.444	95.03	95.18	95.33	95.81	96.29	95.55
		210	0.00546933	0.018502	0.034	6.79	7.929	0.0353495	0.0237714	9.27	11.5693	0.70504	0.6191	3.705	1.89833	active L(por2), S(por1)	64.67	77.51	80.76	82.4575	90.02	79.395	64.67	75.2	78.28	79.54	82.18	75.974
																silent S(por2)	85.37	86.63	87.55	88.45	88.62	87.324	86.63	87.09	87.55	88	88.45	87.5433
	III	302	0.00328633	0.0131894	0.0155	8.46	8.136	0.201787	0.00478246	12.58	12.3127	0.709689	0.0774192	1.125	1.13833	active L(por2), S(por1)	77.91	83.91	88.69	95.81	96.75	88.89	77.91	82.95	84.23	87.25	90.13	84.494
																silent S(por2)	95.28	96.81	97.15	97.56	98.33	97.026	95.28	96.045	96.81	97.57	98.33	96.8067
		304_minus	0.000134695	0.0147563	0.0278	4.995	5.217	0.0313886	0.00618949	7.19	7.94667	0.398924	0.430804	0.875	0.661667	active L(por2), S(por1)	85.4	90.115	92.915	96.765	98.49	92.835	85.4	88.45	90.67	91.7	94.13	90.07
																silent S(por2)	97.7	97.86	97.91	98.3	98.49	98.052	97.7	97.78	97.86	98.175	98.49	98.0167
		311	0.0257813	0.0150105	0.0232	8.765	10.3833	0.342614	0.00871752	13.99	15.034	0.183637	0.486804	3.145	2.72833	active L(por2), S(por1)	61.41	70.4325	75.905	79.03	86.56	74.9688	61.41	69.69	70.68	74.44	78.26	70.896
																silent S(por2)	83.99	84.06	84.67	84.91	89.13	85.352	83.99	84.33	84.67	86.9	89.13	85.93
		313_minus	0.0261952	0.00519751	0.0105	8.7	8.87725	0.222549	0.010469	14.19	11.524	0.380683	0.28161	3.365	4.53833	active L(por2), S(por1)	72.45	75.4325	80.37	84.31	87.51	79.9588	72.45	74.15	75.86	82.13	84.14	77.746
																silent S(por2)	87.23	87.3	89.07	90.05	90.53	88.836	87.23	88.64	90.05	90.29	90.53	89.27
	IV	446	0.00232762	0.0130728	0.0067	8.01	9.4045	0.0922974	0.0187128	10.2	13.5147	0.842232	0.0396366	2.375	2.505	active L(por2), S(por1)	70.26	80.435	85.29	90.535	92	83.8575	70.26	73.76	82.66	84.51	86.07	79.452
																silent S(por2)	91.49	92.86	93.3	94.11	94.55	93.262	91.49	92.175	92.86	93.705	94.55	92.9667
		448_minus	0.00259344	0.00589815	0.0044	7.405	9.24975	0.0361807	0.00940192	12.28	12.7733	0.949994	0.142864	2.57	3.36333	active L(por2), S(por1)	72.42	81.045	86.415	89.4225	92.31	84.8762	72.42	79.56	81.54	84.85	87.98	81.27
																silent S(por2)	93.05	93.38	93.82	94.93	95.45	94.126	93.38	93.6	93.82	94.375	94.93	94.0433
		493	0.0360971	0.0329777	0.0155	7.855	7.82675	0.470687	0.0131659	10.05	11.4527	0.926074	0.0813626	1.755	1.705	active L(por2), S(por1)	78.65	84.5075	88.535	94.5875	95.91	88.3113	78.65	79.01	86.34	86.7	90.37	84.214
																silent S(por2)	92.61	96.37	96.39	97.32	98	96.138	92.61	94.5	96.39	97.195	98	95.6667
		495_minus	0.00326773	0.0110606	0.0155	7.165	7.62675	0.144169	0.0086995	9.01	11.154	0.580401	0.217933	2.16	1.71667	active L(por2), S(por1)	78.87	85.9925	89.595	94.505	97.06	89.2812	78.87	82.67	87.1	88.17	91.02	85.566
																silent S(por2)	95.81	96.11	96.76	97.62	98.24	96.908	95.81	95.96	96.11	97.175	98.24	96.72
		499	0.0644476	0.0377866	0.0155	6.195	8.719	0.490646	0.0317454	13.59	12.386	0.425887	0.210591	2.215	2.52833	active L(por2), S(por1)	67.52	74.57	83.075	85.605	89.11	80.295	67.52	71.51	75.59	82.39	83.76	76.154
																silent S(por2)	84.44	89.18	89.27	90.18	92	89.014	84.44	86.81	89.18	90.59	92	88.54
		501-minus	0.0119489	0.0116935	0.0105	8	8.622	0.195646	0.00908702	12.12	12.0487	0.805533	0.215763	2.32	2.92333	active L(por2), S(por1)	71.77	79.0575	83.85	86.435	90.12	82.6	71.77	77.04	79.73	82.32	85.38	79.248
																silent S(por2)	89.4	90.1	91.85	92.12	92.64	91.222	89.4	90.625	91.85	92.245	92.64	91.2967
	V	446_	0.00226514	0.00388241	0.0105	15.53	12.8918	0.498956	8.93762e-05	18.86	19.0053	0.255263	0.141954	3.545	2.71833	active La(por2), S(por1)	71.25	73.2825	77.37	89.26	92.51	80.3863	71.25	72.21	73.64	75.36	79.38	74.368
																silent S+Ls(por2)	92.2	92.5	92.9	93.37	95.42	93.278	92.2	92.35	92.5	93.96	95.42	93.3733
		493	0.000313051	0.00756414	0.0105	12.965	10.3967	0.127567	0.000189822	16.93	15.7467	0.875611	0.184828	0.97	1.46	active La(por2), S(por1)	77.54	79.445	83.445	94.4775	95.93	86.1213	77.54	79.34	79.48	80.92	85.97	80.65
																silent S+Ls(por2)	95.56	96.2	96.41	97.2	97.22	96.518	95.56	95.985	96.41	96.815	97.22	96.3967
		499	0.00735205	0.00463219	0.0155	13.56	11.3302	0.366082	0.000467993	16.36	16.5827	0.95105	0.310903	3.97	2.57333	active La(por2), S(por1)	68.19	72.57	76.14	85.4025	89.75	78.0838	68.19	70.26	73.34	74.03	78.25	72.814
																silent S+Ls(por2)	87.49	88.09	89.7	90.79	91	89.414	87.49	88.595	89.7	90.35	91	89.3967
	VI	675	0.00119028	0.00719015	0.0067	11.17	9.92575	0.172994	0.00125816	15.5	14.698	0.237916	0.1385	1.835	1.94833	active La(por2), S(por1)	76.66	81.605	86.1	94.495	96.71	87.2863	76.66	81.29	81.71	83.93	88.27	82.372
																silent S+Ls(por2)	95.72	97.21	97.27	97.58	98.28	97.212	95.72	96.465	97.21	97.745	98.28	97.07
		687	0.00319538	0.00494041	0.0067	10.44	9.86925	0.0070217	0.00340694	13.07	14.2407	0.685797	0.217475	3.425	2.62167	active La(por2), S(por1)	74.08	83.0975	85.98	92.3275	95.35	86.4888	74.08	82.34	83.35	83.66	88.3	82.346
																silent S+Ls(por2)	94.53	96.4	96.42	96.94	97.5	96.358	96.4	96.41	96.42	96.68	96.94	96.5867
		697	0.0141362	0.0148169	0.0232	9.935	8.68125	0.317528	0.00447035	13.16	13.9273	0.638401	0.990269	-0.185	0.015	active La(por2), S(por1)	73.05	80.9175	84.475	92.51	94.36	85.3888	73.05	79.71	81.32	81.82	87.13	80.606
																silent S+Ls(por2)	92.34	92.41	94.41	94.48	96.71	94.07	92.41	93.445	94.48	95.595	96.71	94.5333
Ccg	II	229_plus	0.606124	0.997642	0.9442	-3.295	-0.01425	0.654169	0.939775	-0.1	0.543333	0.210315	0.830502	-0.505	-1.12833	active L(por2), S(por1)	39.05	47.01	51.695	53.685	61.29	50.4963	39.05	42.54	48.5	52.77	61.29	48.83
																silent S(por2)	39.19	46.34	48.4	57.95	60.53	50.482	39.19	43.795	48.4	54.465	60.53	49.3733
		253_plus	0.525425	0.803547	0.7114	-4.08	-1.41675	0.452543	0.985304	-0.06	-0.156	0.640719	0.518088	-1.38	-3.66	active L(por2), S(por1)	30.38	43.3025	47.42	52.7775	55.91	46.7287	30.38	43.01	43.4	52.41	53.88	44.616
																silent S(por2)	31.1	42.02	43.34	51.16	58.94	45.312	31.1	37.22	43.34	51.14	58.94	44.46
	III	289_minus	0.891748	0.910705	0.9442	-2.34	-0.2155	0.884283	0.738468	0.88	1.034	0.843827	0.314743	-3.14	-2.10667	active L(por2), S(por1)	46.86	50.2775	54.08	54.7275	56.26	52.6875	46.86	49.88	54.49	55.44	56.26	52.586
																silent S(por2)	48.98	49.76	51.74	55.37	56.51	52.472	48.98	52.175	55.37	55.94	56.51	53.62
		327_minus	0.54972	0.878997	0.9442	-2.935	-0.2635	0.755552	0.778865	2	0.67	0.71088	0.340676	-1.695	-1.52833	active L(por2), S(por1)	25.08	27.665	30.035	30.855	32.85	29.3375	25.08	30.48	30.54	31.8	32.85	30.15
																silent S(por2)	25.81	26.95	27.1	32.54	32.97	29.074	26.95	29.745	32.54	32.755	32.97	30.82
	IV	377_minus	0.59021	0.389215	0.5093	0.05	1.63475	0.581391	0.589257	-0.41	1.75867	0.364442	0.279428	1.545	1.39833	active L(por2), S(por1)	10.41	17.2625	18.14	18.7825	19.76	17.3212	10.41	17.32	18.6	19	19.76	17.018
																silent S(por2)	14.13	18.06	18.19	20.39	24.01	18.956	14.13	16.16	18.19	21.1	24.01	18.7767
		455_minus	0.550448	0.248327	0.215	1.945	1.84125	0.560779	0.646047	1.38	1.16067	0.766279	0.175035	3.185	2.875	active L(por2), S(por1)	13.73	16.3275	17.935	19.4775	21.35	17.8088	13.73	16.39	18.5	19.46	21.35	17.886
																silent S(por2)	14.79	19.21	19.88	21.9	22.47	19.65	14.79	17.335	19.88	21.175	22.47	19.0467
	VI	628	0.531192	0.710884	0.9442	-0.565	0.867	0.678164	0.485971	2.9	2.722	0.716124	0.265601	-1.815	-2.03167	active La(por2), S(por1)	22.9	29.7875	31.605	34.345	36.78	31.195	22.9	27.32	31.07	34.42	36.78	30.498
																silent S+Ls(por2)	29.14	29.61	31.04	33.97	36.55	32.062	29.14	31.555	33.97	35.26	36.55	33.22
Cgn	I	cga_1_plus	0.146066	0.0187968	0.0155	2.855	2.8535	0.621705	0.0394751	3.28	3.56333	0.154135	0.237158	0.955	1.63833	active L(por2), S(por1)	91.33	94.235	95.265	96.635	97.62	95.0925	91.33	92.87	94.69	95.64	96.42	94.19
																silent S(por2)	96.33	97.97	98.12	98.35	98.96	97.946	96.33	97.15	97.97	98.465	98.96	97.7533
		cga_27_plus	0.0191042	0.0172434	0.0155	2.675	2.538	0.252028	0.0264498	2.62	3.26733	0.0337213	0.294775	0.875	1.305	active L(por2), S(por1)	92.43	95.5275	96.085	97.2725	98.7	96.09	92.43	94.62	95.86	96.31	97.06	95.256
																silent S(por2)	97.87	98.48	98.76	98.81	99.22	98.628	97.87	98.175	98.48	98.85	99.22	98.5233
		cga_37_plus	0.0986795	0.000206232	0.0044	-3.62	-3.4225	0.262393	0.0185373	4.93	4.23867	0.466654	0.116578	1.225	1.71167	active L(por2), S(por1)	94.87	96.5725	97.35	98.415	98.78	97.2925	91.26	91.68	93.17	95.28	96.1	93.498
																silent S(por2)	93.13	93.71	93.73	94.32	94.46	93.87	96.8	97.45	98.1	98.205	98.31	97.7367
		cga_40_plus	0.0266284	0.00743259	0.0044	2.935	3.292	0.542802	0.102473	1.2	0.859333	0.809659	0.492475	0.515	0.351667	active L(por2), S(por1)	91.26	92.7975	95.085	96.2125	96.75	94.46	97.04	97.74	97.78	98.25	98.91	97.944
																silent S(por2)	96.8	97.53	98.02	98.1	98.31	97.752	98.34	98.66	98.98	99.035	99.09	98.8033
		cga_54_plus	0.22077	0.0584366	0.0477	0.875	0.668	0.250334	0.0328383	1.27	1.554	0.482971	0.0756199	0.585	0.618333	active L(por2), S(por1)	97.04	97.77	98.105	98.415	99.03	98.12	95.66	96.87	97.14	97.2	98.21	97.016
																silent S(por2)	98.34	98.52	98.98	99.01	99.09	98.788	98.34	98.375	98.41	98.685	98.96	98.57
		cga_57_pus	0.0359391	0.0188609	0.0105	1.21	1.20975	0.160941	0.161444	0.26	0.582	0.263642	0.0768607	-0.595	-0.671667	active L(por2), S(por1)	95.66	97.0725	97.55	98.22	98.5	97.4662	96.83	97.67	98.15	98.19	98.25	97.818
																silent S(por2)	98.34	98.41	98.76	98.91	98.96	98.676	98.22	98.315	98.41	98.49	98.57	98.4
		cgg_64_plus	0.485705	0.748879	0.9442	0	0.0975	0.150035	0.0616353	3.6	5.29933	0.340746	0.173217	2.24	3.73667	active L(por2), S(por1)	96.83	98.03	98.22	98.39	98.69	98.0725	87.99	89.3	94.81	94.98	96.49	92.714
																silent S(por2)	97.53	98.12	98.22	98.41	98.57	98.17	96.8	97.605	98.41	98.62	98.83	98.0133
		cgt_73_plus	0.0220436	0.00553035	0.0044	3.515	4.7305	0.0398795	0.0256658	3.3	4.096	0.525523	0.191217	1.47	2.14667	active L(por2), S(por1)	87.99	91.145	94.895	96.4675	96.67	93.5575	91.49	91.71	94.92	95.31	97.19	94.124
																silent S(por2)	96.8	98.22	98.41	98.83	99.18	98.288	97.87	98.045	98.22	98.395	98.57	98.22
		cgt_84_plus	0.00612302	0.00353361	0.0044	3.105	3.359	0.984204	0.148941	0.15	0.447333	0.080789	0.202438	0.415	0.448333	active L(por2), S(por1)	91.49	93.39	95.115	96.6425	97.19	94.765	97.35	97.57	97.96	98.19	98.21	97.856
																silent S(por2)	97.53	97.87	98.22	98.43	98.57	98.124	98.1	98.105	98.11	98.405	98.7	98.3033
		cga_87_plus	0.679128	0.0420039	0.093	0.135	0.4545	0.368055	0.0226268	3.26	3.14133	0.588809	0.212248	1.4	2.04	active L(por2), S(por1)	97.35	97.8625	98.085	98.195	98.21	97.9575	92.5	93.74	94.92	95.44	96.81	94.682
																silent S(por2)	98.1	98.11	98.22	98.7	98.93	98.412	96.95	97.565	98.18	98.26	98.34	97.8233
		cga_100_plus	0.0943737	0.00616513	0.0067	3	2.73775	0.282665	0.0812764	0.72	0.862	0.209716	0.678014	-0.045	0.211667	active L(por2), S(por1)	92.5	94.145	95.18	96.8025	97.4	95.2362	96.9	97.56	98.14	98.42	98.47	97.898
																silent S(por2)	96.95	97.69	98.18	98.34	98.71	97.974	98.46	98.66	98.86	98.91	98.96	98.76
		cga_103_plus	0.0274583	0.0785257	0.093	0.53	0.61775	0.159476	0.0347516	1.26	1.988	0.901286	0.35899	0.765	0.975	active L(por2), S(por1)	96.9	97.7625	98.28	98.55	98.98	98.1362	94.43	95.56	96.96	97	97.21	96.232
																silent S(por2)	98.46	98.68	98.81	98.86	98.96	98.754	97.87	98.045	98.22	98.395	98.57	98.22
		cga_113_plus	0.157498	0.0147382	0.0105	1.24	1.605	0.410683	0.889237	0.35	0.044	0.327147	0.340733	0.16	0.463333	active L(por2), S(por1)	94.43	95.905	96.98	97.24	98.01	96.565	97.9	97.96	98.06	98.5	98.66	98.216
																silent S(por2)	97.43	97.87	98.22	98.57	98.76	98.17	97.67	98.04	98.41	98.555	98.7	98.26
		cga_116_plus	0.48661	0.439121	0.4179	0.42	0.22025	0.0688658	0.0334093	1.29	1.81067	0.419351	0.133655	0.885	1.19833	active L(por2), S(por1)	97.9	97.9525	98.28	98.71	98.88	98.3438	94.67	96.15	97	97.12	97.34	96.456
																silent S(por2)	97.67	98.41	98.7	98.93	99.11	98.564	98.05	98.17	98.29	98.375	98.46	98.2667
		cga_119_plus	0.0494014	0.0107976	0.0067	1.4	1.5955	0.00531169	0.0491059	2.39	4.43667	0.168204	0.245033	1.535	2.875	active L(por2), S(por1)	94.67	96.615	97.06	97.495	98.21	96.9025	88.27	90.55	95.28	95.33	96.42	93.17
																silent S(por2)	98.05	98.29	98.46	98.68	99.01	98.498	97.4	97.535	97.67	97.71	97.75	97.6067
		cga_129_plus	0.000365576	0.0112293	0.0044	2.445	3.86075	0.0727804	0.0435855	1.81	2.10133	0.523599	0.0165024	1.325	1.255	active L(por2), S(por1)	88.27	91.675	95.305	96.43	96.85	93.9012	92.54	94.55	94.9	95.17	96.3	94.692
																silent S(por2)	97.4	97.67	97.75	97.77	98.22	97.762	96.58	96.645	96.71	96.9	97.09	96.7933
	II	cgt_139_plus	0.0871126	0.0173214	0.0067	1.41	1.805	0.850731	0.104846	0.82	0.65	0.485756	0.0408275	0.615	0.595	active L(por2), S(por1)	92.54	94.8125	95.68	96.3025	96.64	95.325	96.7	97.28	97.41	97.71	97.9	97.4
																silent S(por2)	96.58	96.71	97.09	97.38	97.89	97.13	97.51	97.87	98.23	98.32	98.41	98.05
		cgt_148_plus	0.96386	0.0289683	0.034	0.6	0.64125	0.84188	0.155316	0.63	0.718667	0.846888	0.184987	0.74	0.573333	active L(por2), S(por1)	96.7	97.3775	97.75	97.9025	98.09	97.5987	96.28	96.47	97.38	97.5	97.71	97.068
																silent S(por2)	97.51	98.23	98.35	98.41	98.7	98.24	97.2	97.605	98.01	98.08	98.15	97.7867
		cgt_153_plus	0.627589	0.0718442	0.1236	0.66	0.67825	0.246179	0.413622	-0.39	-0.368	0.644789	0.978446	0.055	-0.005	active L(por2), S(por1)	96.28	97.1525	97.49	97.635	98.24	97.3337	97.25	97.82	97.94	97.97	98.41	97.878
																silent S(por2)	97.2	98.01	98.15	98.16	98.54	98.012	96.69	97.12	97.55	97.92	98.29	97.51
		cgg_157_plus	0.144283	0.479202	0.7114	0.03	-0.21425	0.199835	0.089908	1.42	1.70933	0.814142	0.482344	0.14	0.82	active L(por2), S(por1)	97.25	97.91	98.03	98.2225	98.41	98.0062	94.9	95	96.59	97.5	97.88	96.374
																silent S(por2)	96.69	97.55	98.06	98.29	98.37	97.792	97.67	97.84	98.01	98.29	98.57	98.0833
		cgg_215_plus	0.0820607	0.0556709	0.093	0.965	1.38075	0.67468	0.0368321	0.88	0.85	0.477376	0.941797	-0.055	-0.0283333	active L(por2), S(por1)	94.9	95.7575	97.045	97.945	98.23	96.7812	96.86	97.75	97.77	97.82	98.15	97.67
																silent S(por2)	97.67	97.72	98.01	98.57	98.84	98.162	98.15	98.4	98.65	98.705	98.76	98.52
		cgg_230_plus	0.906661	0.0704409	0.1074	0.645	0.50975	0.0570387	0.0283555	2.77	2.52667	0.037104	0.234428	1.195	1.405	active L(por2), S(por1)	96.86	97.765	97.805	98.1425	98.41	97.8363	94.73	94.74	95.88	97.59	97.71	96.13
																silent S(por2)	97.72	98.15	98.45	98.65	98.76	98.346	98.41	98.53	98.65	98.78	98.91	98.6567
		cgg_234_plus	0.00959851	0.0031047	0.0044	1.95	2.0955	0.552148	0.926059	0.18	-0.0366667	0.844707	0.0834896	0.6	0.676667	active L(por2), S(por1)	94.73	95.2275	96.46	97.62	98.06	96.3925	97.88	98.59	98.73	98.84	99.11	98.63
																silent S(por2)	98.21	98.26	98.41	98.65	98.91	98.488	97.88	98.395	98.91	98.95	98.99	98.5933
		cgg_241_plus	0.416629	0.367147	0.1868	0.33	0.24525	0.34226	0.444759	0.28	0.377333	0.878051	0.659409	0.52	0.463333	active L(por2), S(por1)	97.88	98.4625	98.66	98.7875	99.11	98.5788	96.64	97.02	97.23	97.47	97.97	97.266
																silent S(por2)	97.88	98.91	98.99	99.02	99.32	98.824	96.88	97.195	97.51	98.025	98.54	97.6433
	III	cgg_287_plus	0.0293886	0.0578438	0.0673	1.27	1.136	0.253574	0.0575868	1.33	1.466	0.130379	0.532238	0.09	0.563333	active L(por2), S(por1)	95	96.345	96.92	97.6375	98.45	96.92	95	95.97	96.52	97.32	97.46	96.454
																silent S(por2)	97.58	97.85	98.19	98.33	98.33	98.056	97.58	97.715	97.85	98.09	98.33	97.92
		cgt_288_minus	0.105362	0.0212005	0.0155	0.92	1.1995	0.169688	0.0942118	0.92	1.25533	0.207197	0.106497	0.775	1.06833	active L(por2), S(por1)	95.48	96.81	97.55	97.9175	98.13	97.2325	95.48	96.27	97.36	97.74	97.89	96.948
																silent S(por2)	97.86	98.28	98.47	98.71	98.84	98.432	97.86	98.07	98.28	98.375	98.47	98.2033
		cgg_325_plus	0.0197668	0.11785	0.1074	0.575	0.98775	0.127804	0.0581993	1.4	1.836	0.305514	0.411161	-0.275	-0.395	active L(por2), S(por1)	94.36	96.7975	97.465	97.9	98.89	97.1863	94.36	96.4	96.93	97.25	97.68	96.524
																silent S(por2)	97.81	97.98	98.04	98.33	98.71	98.174	98.04	98.185	98.33	98.52	98.71	98.36
		cgc_326_minus	0.0563386	0.0805925	0.0673	0.77	0.89125	0.295932	0.0417147	1.19	1.442	0.978367	0.973692	0.005	-0.015	active L(por2), S(por1)	95.74	97.0075	97.69	97.835	98.7	97.3988	95.74	96.19	97.28	97.67	97.71	96.918
																silent S(por2)	97.91	97.95	98.46	98.47	98.66	98.29	97.95	98.21	98.47	98.565	98.66	98.36
	IV	cgg_375_plus	0.990176	0.0220787	0.0232	1.41	0.95525	0.255565	0.0188855	0.53	0.992667	0.289907	0.150924	0.625	0.838333	active L(por2), S(por1)	96.4	96.79	97.03	97.2975	98.18	97.1287	96.4	96.46	96.9	96.98	97.08	96.764
																silent S(por2)	97.4	97.43	98.44	98.49	98.66	98.084	97.4	97.415	97.43	97.935	98.44	97.7567
		cga_376_minus	0.32455	0.00601835	0.0105	1.26	1.307	0.91642	0.0134627	1.41	1.57667	0.801577	0.0157994	0.845	0.831667	active L(por2), S(por1)	95.37	96.3475	96.89	97.32	97.64	96.745	95.37	95.98	96.47	96.77	97.01	96.32
																silent S(por2)	97.35	97.88	98.15	98.42	98.46	98.052	97.35	97.615	97.88	98.17	98.46	97.8967
		cga_404_plus	0.936376	0.0944584	0.215	0.31	1.039	0.989672	0.225041	1.01	1.14867	0.0562292	0.284863	0.77	0.826667	active L(por2), S(por1)	95.35	97.0125	97.81	98.0825	98.31	97.415	95.35	96.72	97.11	98.15	98.31	97.128
																silent S(por2)	97.28	97.89	98.12	99.43	99.55	98.454	97.28	97.7	98.12	98.775	99.43	98.2767
		cga_405_minus	0.631198	0.0110024	0.0105	1.64	1.376	0.92439	0.020909	2.01	1.81667	0.244632	0.282962	0.775	0.648333	active L(por2), S(por1)	95.46	97.0625	97.48	97.7475	98.32	97.29	95.46	96.92	97.11	97.36	97.6	96.89
																silent S(por2)	97.88	98.02	99.12	99.12	99.19	98.666	97.88	98.5	99.12	99.12	99.12	98.7067
		cgc_444_plus	0.0735191	0.0888604	0.093	1.02	0.99325	0.635916	0.0404315	1.13	1.51667	0.0267644	0.839323	-0.26	0.11	active L(por2), S(por1)	95.5	97.08	97.62	98.04	99.03	97.5588	95.5	96.9	97.14	97.56	97.75	96.97
																silent S(por2)	98.05	98.27	98.64	98.66	99.14	98.552	98.05	98.16	98.27	98.705	99.14	98.4867
		cgt_445_minus	0.751794	0.181604	0.2713	0.72	0.7925	0.688027	0.37684	0.54	0.719333	0.852556	0.153377	0.98	0.84	active L(por2), S(por1)	95.37	97.3925	97.96	98.1075	98.77	97.6075	95.37	97.04	97.51	98.09	98.16	97.234
																silent S(por2)	97.13	98.05	98.68	98.73	99.41	98.4	97.13	97.59	98.05	98.365	98.68	97.9533
		cgg_453_plus	0.872713	0.821716	0.9442	0.26	0.08925	0.271935	0.742752	-0.1	-0.176	0.736182	0.444187	0.655	0.471667	active L(por2), S(por1)	97.3	98.115	98.31	99.175	99.27	98.4688	97.3	98.01	98.15	99.15	99.27	98.376
																silent S(por2)	97.98	98.05	98.57	98.64	99.55	98.558	97.98	98.015	98.05	98.31	98.57	98.2
		cgc_454_minus	0.997291	0.0960532	0.1645	-0.485	-0.3775	0.847118	0.521602	-0.2	-0.164	0.0906007	0.0856408	-0.72	-0.73	active L(por2), S(por1)	97.94	98.185	98.535	98.7475	98.9	98.4575	97.94	97.99	98.25	98.4	98.74	98.264
																silent S(por2)	97.68	97.79	98.05	98.42	98.46	98.08	97.79	97.92	98.05	98.255	98.46	98.1
	V	444	0.0829024	0.0820813	0.093	1.255	1.043	0.310109	0.0512403	1.25	1.38	0.392132	0.554225	0.795	0.441667	active La(por2), S(por1)	95.8	96.6875	97.355	98.04	99.34	97.385	95.8	96.2	96.85	97.01	98.19	96.81
																silent S+Ls(por2)	97.86	98.1	98.61	98.61	98.96	98.428	97.86	97.98	98.1	98.355	98.61	98.19
		453	0.272123	0.712299	0.9442	-0.185	0.103	0.510468	0.571728	0.15	0.225333	0.0689298	0.427932	-0.13	-0.12	active La(por2), S(por1)	97.3	97.9675	98.495	98.565	98.64	98.205	97.3	97.39	98.16	98.44	98.55	97.968
																silent S+Ls(por2)	97.82	98.31	98.31	98.45	98.65	98.308	97.82	98.065	98.31	98.38	98.45	98.1933
		511	0.0304547	0.000630177	0.0044	-1.46	-1.481	0.0104598	0.0539897	-0.73	-1.01133	0.934659	0.00339854	-2.375	-2.24167	active La(por2), S(por1)	96.36	96.5825	97.37	98.0125	98.16	97.295	96.36	96.38	96.65	97.24	98.16	96.958
																silent S+Ls(por2)	95.45	95.78	95.91	95.92	96.01	95.814	95.91	95.915	95.92	95.965	96.01	95.9467
	VI	576	0.00700706	0.00402332	0.0155	2.665	2.31325	0.216954	0.00205691	2.87	3.19467	0.384375	0.469641	0.325	0.848333	active La(por2), S(por1)	92.32	94.4325	94.645	95.355	97.39	94.9488	92.32	94.41	94.44	94.46	94.83	94.092
																silent S+Ls(por2)	96.93	96.96	97.31	97.49	97.62	97.262	96.93	97.12	97.31	97.465	97.62	97.2867
		603	0.623368	0.0288452	0.0574	0.48	0.7145	0.810825	0.0517079	1.07	0.812	0.455574	0.158313	0.45	0.523333	active La(por2), S(por1)	96.83	96.92	97.7	97.8625	98.14	97.4975	96.83	96.83	96.95	97.72	97.81	97.228
																silent S+Ls(por2)	97.67	98.02	98.18	98.43	98.76	98.212	97.67	97.845	98.02	98.225	98.43	98.04
		629	0.0927015	0.0220353	0.0232	2.375	2.06225	0.480598	0.0268369	2.86	2.64867	0.179852	0.16998	1.02	1.04333	active La(por2), S(por1)	92.62	94.6675	95.515	96.7075	97.68	95.5238	92.62	94.6	94.69	94.9	96.63	94.688
																silent S+Ls(por2)	96.48	97.55	97.89	97.98	98.03	97.586	96.48	97.015	97.55	97.765	97.98	97.3367
		632	0.242303	0.00860872	0.0105	3.1	3.398	0.269474	0.0227957	4.78	4.19067	0.444793	0.217263	2.01	2.06	active La(por2), S(por1)	88.96	91.525	93.38	94.4775	95.45	92.87	88.96	91	91.7	93.54	94.68	91.976
																silent S+Ls(por2)	95.04	95.19	96.48	96.83	97.8	96.268	95.19	95.835	96.48	96.655	96.83	96.1667
		643	0.295308	0.76048	0.7114	-0.25	-0.0895	0.0562378	0.91721	-0.03	0.03	0.858484	0.552774	-0.25	-0.313333	active La(por2), S(por1)	97.32	98.0625	98.35	98.5375	99.32	98.3275	97.32	98.01	98.08	98.41	98.48	98.06
																silent S+Ls(por2)	98.04	98.05	98.1	98.18	98.82	98.238	98.04	98.045	98.05	98.115	98.18	98.09
		651	0.133888	0.0949525	0.0673	0.5	0.657	0.779047	0.0560194	1.05	0.982667	0.223436	0.828957	0.28	0.11	active La(por2), S(por1)	96.75	96.98	97.77	98.0625	98.92	97.645	96.75	96.77	97.05	97.83	98.07	97.294
																silent S+Ls(por2)	97.93	98.1	98.27	98.41	98.8	98.302	97.93	98.015	98.1	98.45	98.8	98.2767
Caa	I	51_plus	0.672119	0.437861	0.6101	-0.685	-0.87525	0.820554	0.531412	-0.05	-1.20333	0.427184	0.695449	-0.675	-0.361667	active L(por2), S(por1)	3.09	4.49	5.255	6.6575	8.7	5.71125	3.09	4.1	4.62	8.69	8.69	5.84
																silent S(por2)	2.6	4.25	4.57	6.02	6.74	4.836	2.6	3.585	4.57	5.655	5.655	4.63667
	III	278_minus	0.468242	0.702112	0.8259	0.195	-0.16125	0.462513	0.785972	-0.24	-0.178667	0.32359	0.79607	-0.025	-0.101667	active L(por2), S(por1)	3.16	3.2375	3.525	4.1675	4.74	3.75125	3.16	3.25	4.03	4.58	4.58	3.952
																silent S(por2)	2.69	2.91	3.72	3.79	4.84	3.59	2.69	3.24	3.79	4.315	4.315	3.77333
		283_minus	0.551602	0.301389	0.3421	-0.94	-1.07725	0.492275	0.435619	-1.25	-1.26067	0.196424	0.567204	-0.525	-0.728333	active L(por2), S(por1)	5.61	7.3975	8.2	9.015	11.69	8.42125	5.61	7.98	8.51	10.53	10.53	8.864
																silent S(por2)	5.58	6.51	7.26	8.33	9.04	7.344	6.51	6.885	7.26	8.15	8.15	7.60333
		296_minus	0.56342	0.693246	0.9442	-0.665	-0.88475	0.650573	0.300811	1.83	2.406	0.762331	0.215357	-8.86	-6.09333	active L(por2), S(por1)	57.8	60.9975	63.375	67.045	69.47	63.9388	57.8	60.72	62.64	64.11	64.11	62.304
																silent S(por2)	58.58	62.56	62.71	64.47	66.95	63.054	62.71	63.59	64.47	65.71	65.71	64.71
		308_minus	0.609928	0.373336	0.5093	-1.195	-0.894	0.812012	0.67134	-0.91	-0.706667	0.474485	0.174407	-1.485	-1.14167	active L(por2), S(por1)	17.08	17.5525	18.715	19.795	21.96	18.99	17.08	17.11	18.43	21.37	21.37	19.19
																silent S(por2)	17.31	17.37	17.52	17.72	20.56	18.096	17.37	17.445	17.52	19.04	19.04	18.4833
		314_plus	0.901359	0.991381	0.9442	-0.95	0.0145	0.52427	0.538017	-0.3	0.940667	0.283115	0.643036	0.405	-1.33833	active L(por2), S(por1)	12.87	13.25	15.81	16.6975	19.1	15.4775	12.89	15.62	16	16.41	16.41	15.696
																silent S(por2)	13.28	14.27	14.86	15.7	19.35	15.492	14.86	15.28	15.7	17.525	17.525	16.6367
		339_plus	0.235766	0.778456	0.3421	-1.375	-0.45325	0.209767	0.940877	-1.19	-0.182667	0.23875	0.552731	-1.245	-0.728333	active L(por2), S(por1)	17.13	19.0175	19.595	20.8175	23.31	20.0813	18.62	19.15	20.01	23.24	23.24	20.866
																silent S(por2)	17.3	17.87	18.22	18.82	25.93	19.628	17.3	18.06	18.82	22.375	22.375	20.6833
		344_minus	0.64702	0.795664	0.9442	-0.29	0.60475	0.939688	0.503319	1	2.47467	0.58846	0.0791039	-2.175	-2.475	active L(por2), S(por1)	60.51	68.3075	70.68	71.9525	72.98	69.2212	60.51	65.06	69.39	70.1	70.1	67.572
																silent S(por2)	65.26	68.6	70.39	70.39	74.49	69.826	65.26	67.825	70.39	72.44	72.44	70.0467
		350_plus	0.169541	0.344741	0.6101	0.465	0.332	0.191927	0.366685	0.68	0.426667	0.43438	0.668631	0.405	0.218333	active L(por2), S(por1)	2.51	2.76	3.005	3.27	3.82	3.05	2.82	2.99	3.02	3.45	3.45	3.22
																silent S(por2)	2.5	2.76	3.47	3.7	4.48	3.382	2.76	3.23	3.7	4.09	4.09	3.64667
		358_minus	0.61329	0.701929	0.5093	-0.965	-0.41775	0.885295	0.656664	-1.05	-0.536667	0.565886	0.954911	0.445	-0.0816667	active L(por2), S(por1)	7.61	9.2575	10.415	12.505	13.06	10.5738	9.52	9.92	12.46	12.64	12.64	11.52
																silent S(por2)	8.41	9.42	9.45	11.41	12.09	10.156	9.45	10.43	11.41	11.75	11.75	10.9833
		388_minus	0.849844	0.44059	0.2713	0.875	0.95975	0.707337	0.629248	2.18	0.962667	0.54716	0.24242	0.695	1.04833	active L(por2), S(por1)	10.11	11.0425	11.605	12.315	16.42	12.0962	10.18	11.33	11.69	13.65	13.65	12.654
																silent S(por2)	10.64	11.95	12.48	13.87	16.34	13.056	10.64	12.255	13.87	15.105	15.105	13.6167
		393_minus	0.780616	0.364446	0.215	-1.085	-1.082	0.780576	0.937032	-0.37	-0.135333	0.678075	0.193501	-1.715	-2.515	active L(por2), S(por1)	6.27	8.2875	8.605	10.6275	12.06	9.22	6.27	8.39	8.66	10.33	10.33	9.142
																silent S(por2)	6.15	7.06	7.52	8.29	11.67	8.138	7.06	7.675	8.29	9.98	9.98	9.00667
		414_minus	0.170864	0.590217	0.9442	-0.435	1.13225	0.223957	0.700545	-2.01	1.38067	0.650403	0.490203	1.46	0.826667	active L(por2), S(por1)	13.14	16.5525	18.055	19.35	21.35	17.9237	13.14	17.52	18.59	21.03	21.03	18.326
																silent S(por2)	15.23	16.58	17.62	18.54	27.31	19.056	15.23	15.905	16.58	21.945	21.945	19.7067
		418_minus	0.349402	0.607677	0.7114	-0.21	-0.2285	0.178621	0.469507	-0.35	-0.472	0.752583	0.798421	0.445	0.175	active L(por2), S(por1)	2.64	2.9325	3.59	3.94	4.37	3.5025	2.96	3.45	3.73	4.15	4.15	3.732
																silent S(por2)	1.99	2.77	3.38	3.82	4.41	3.274	1.99	2.685	3.38	3.895	3.895	3.26
		431_minus	0.591223	0.509866	0.3421	-4.415	-2.92825	0.617507	0.585083	-1.14	-3.89467	0.605278	0.761296	-3.495	-1.60167	active L(por2), S(por1)	15.62	22.13	25.995	31.9125	34.59	26.4562	15.62	21.65	22.29	34.44	34.44	25.718
																silent S(por2)	11.5	21.15	21.58	30.59	32.82	23.528	11.5	16.325	21.15	26.985	26.985	21.8233
		438_minus	0.396792	0.630665	0.6101	-0.15	-0.121	0.272944	0.784826	-0.38	-0.100667	0.831791	0.664246	-0.215	-0.168333	active L(por2), S(por1)	1.01	1.2175	1.34	1.7475	1.99	1.465	1.01	1.18	1.26	1.42	1.42	1.364
																silent S(por2)	0.88	0.88	1.19	1.74	2.03	1.344	0.88	0.88	0.88	1.455	1.455	1.26333
		452_minus	0.977231	0.168712	0.1645	-1.83	-2.25975	0.886097	0.329372	-2.19	-2.75	0.608884	0.193957	-1.06	-1.48333	active L(por2), S(por1)	12.43	15.4325	15.62	17.6825	21.24	16.5138	12.43	15.11	15.56	19.46	19.46	16.76
																silent S(por2)	10.82	13.37	13.79	15.45	17.84	14.254	10.82	12.095	13.37	15.605	15.605	14.01
		463_plus	0.696591	0.693209	0.6101	-1.215	-0.66475	0.901741	0.929587	-1.37	0.236	0.158104	0.114417	-2.065	-2.185	active L(por2), S(por1)	7.74	12.9725	14.605	15.935	17.15	13.9887	7.74	11.84	13.35	14.79	14.79	12.974
																silent S(por2)	10.51	11.98	13.39	13.6	17.14	13.324	10.51	11.245	11.98	14.56	14.56	13.21
		467_plus	0.787419	0.663439	0.8259	0.605	0.47325	0.511641	0.235896	1.38	1.92533	0.690626	0.0997799	-2.11	-1.74333	active L(por2), S(por1)	4.71	7.635	8.485	9.3175	10.42	8.25875	4.71	7.2	7.96	9.85	9.85	8.028
																silent S(por2)	6.25	7.55	9.09	9.34	11.43	8.732	9.09	9.215	9.34	10.385	10.385	9.95333
		475_plus	0.825	0.803942	0.7114	-0.26	-0.13675	0.883958	0.698873	0.83	0.339333	0.060747	0.126827	-0.835	-0.895	active L(por2), S(por1)	2.82	3.3025	4.49	4.6025	5.63	4.12875	2.82	2.86	3.45	4.56	4.56	3.864
																silent S(por2)	3.12	3.17	4.23	4.28	5.16	3.992	3.17	3.725	4.28	4.72	4.72	4.20333
		483_minus	0.110162	0.61555	0.7114	-0.595	-0.4545	0.167204	0.103553	-1.23	-1.872	0.165922	0.258521	2.15	1.76333	active L(por2), S(por1)	6.13	6.9425	7.325	7.92	9.41	7.4425	7.21	7.34	7.84	8.16	8.16	7.992
																silent S(por2)	3.97	6.61	6.73	7.78	9.85	6.988	3.97	5.29	6.61	7.195	7.195	6.12
		486_minus	0.506975	0.20066	0.5093	-0.63	-0.6465	0.670801	0.179515	-0.71	-1.096	0.278834	0.919751	0.005	0.0516667	active L(por2), S(por1)	2.94	3.4125	3.6	3.7075	5.4	3.7025	2.94	3.53	3.67	3.69	3.69	3.846
																silent S(por2)	1.55	2.96	2.97	3.74	4.06	3.056	1.55	2.255	2.96	3.35	3.35	2.75
		489_plus	0.523143	0.717844	0.8259	-0.625	1.1515	0.906537	0.627504	4.01	2.49133	0.606566	0.667188	-1.305	-1.13833	active L(por2), S(por1)	18.86	23.6525	29.475	33.3925	34.51	28.1625	18.86	21.44	24.39	33.21	33.21	26.482
																silent S(por2)	23.38	28.4	28.85	30.8	35.14	29.314	23.38	25.89	28.4	31.77	31.77	28.9733
		498_minus	0.288541	0.977558	0.8259	0.305	0.0305	0.365163	0.0910076	0.77	1.73867	0.932793	0.279723	-1.28	-2.58667	active L(por2), S(por1)	9.59	10.81	11.535	11.7625	14.83	11.5875	9.59	11.45	11.62	11.71	11.71	11.258
																silent S(por2)	8.32	10.78	11.84	12.39	14.76	11.618	11.84	12.115	12.39	13.575	13.575	12.9967
	V	463	0.759271	0.433123	0.4179	-2.23	-1.28325	0.939972	0.696052	-0.92	-1.11133	0.0709338	0.0881455	-1.445	-1.55167	active La(por2), S(por1)	7.79	10.155	11.86	12.8375	17.03	11.8812	7.79	9.15	10.49	14.63	17.03	11.818
																silent S+Ls(por2)	8.07	9.57	9.63	11.24	14.48	10.598	8.07	8.82	9.57	12.025	14.48	10.7067
		467	0.464088	0.963302	0.8259	-0.45	0.037	0.484669	0.923481	-0.37	0.132667	0.408646	0.817762	-0.055	-0.128333	active La(por2), S(por1)	6.37	7.665	8.27	9.0275	10.14	8.275	6.37	7.05	7.87	9.29	10.14	8.144
																silent S+Ls(por2)	6.53	7.5	7.82	8.91	10.8	8.312	6.53	7.015	7.5	9.15	10.8	8.27667
		475	0.329704	0.228502	0.2713	-0.535	-0.49125	0.436199	0.351704	-0.74	-0.634667	0.351	0.441361	-0.36	-0.28	active La(por2), S(por1)	2.47	2.8125	3.135	3.47	4.2	3.19125	2.47	2.7	2.85	3.62	4.2	3.168
																silent S+Ls(por2)	1.72	2.11	2.6	3.3	3.77	2.7	1.72	1.915	2.11	2.94	3.77	2.53333
		489	0.309351	0.841078	0.7114	-2.34	-0.511	0.833201	0.713321	1.41	1.35067	0.419131	0.273993	-2.04	-3.61	active La(por2), S(por1)	20.39	24.24	28.84	30.48	34.93	27.805	20.39	22.11	24.95	29.77	32.61	25.966
																silent S+Ls(por2)	23.84	26.36	26.5	28.02	31.75	27.294	23.84	25.1	26.36	29.055	31.75	27.3167
	VI	570	0.7058	0.851463	0.8259	-0.215	0.49175	0.859126	0.674034	1.15	1.656	0.654245	0.730196	-0.24	-1.42333	active La(por2), S(por1)	9.42	14.08	15.935	20.5675	23.73	16.7963	9.42	13.06	14.57	20.2	21.67	15.784
																silent S+Ls(por2)	13.3	15.41	15.72	18.71	23.3	17.288	13.3	14.51	15.72	19.51	23.3	17.44
		579	0.410067	0.191193	0.242	-3.615	-1.7845	0.460995	0.774102	-3.32	-0.615333	0.571229	0.0137598	-4.105	-3.60167	active La(por2), S(por1)	7.6	9.7825	11.665	11.9225	12.81	10.7525	7.6	8.05	11.44	11.96	12.81	10.372
																silent S+Ls(por2)	7.37	7.52	8.05	8.12	13.78	8.968	7.37	7.745	8.12	10.95	13.78	9.75667
		646	0.851557	0.362522	0.4179	0.8	0.51775	0.92211	0.561718	0.23	0.537333	0.424127	0.308358	0.625	0.451667	active La(por2), S(por1)	4.63	5.8975	6.21	6.67	7.97	6.29625	4.63	5.68	5.97	6.13	7.97	6.076
																silent S+Ls(por2)	5.7	6.2	7.01	7.22	7.94	6.814	5.7	5.95	6.2	7.07	7.94	6.61333
		671	0.679241	0.073278	0.093	-2.12	-3.25625	0.946438	0.277152	-1.06	-3.14067	0.901299	0.172032	-4.05	-3.45667	active La(por2), S(por1)	12.84	15.9725	17.68	20.405	21.72	17.8762	12.84	16.1	16.62	21.29	21.72	17.714
																silent S+Ls(por2)	10.93	13.52	15.56	15.86	17.23	14.62	10.93	13.245	15.56	16.395	17.23	14.5733
(1) Positions are relative to Supplementary Figures S5A or S7A
(2) Differences Ds-a (see Material and Methods) between both medians/means were used alongside with commonly used t- and U- tests. Statistically significantly [p2<0.01] and moderately [0.05 > p2 > 0.01] supported differences were highlighted in light greeen and dark green background, respectively. Ds-a values greater than 5% and 10% were highlighted in light and dark blue backgrounds, respectivel…

## Sheet: 7. Figure S7
Supplementary table S9_sheet 7. Cytosine methylation dynamics of S, S+Ls, L and La rDNA variants within overlap between ETS2 regions IV and V in por2. Source data for Supplementary Figure S7.
A. Differences in methylation of each respective cytosine (mC) between (i) S- and (S+Ls)- rDNA variants and (ii) L- and La- rDNA variants (Supplementary Fig. S7B)
cytosine		1. [mC in S] - [mC in (S+Ls)] [%](2)																			[mC in L] - [mC in La] [%]
motif	position(1)	leaf								root tips								seedlings			leaf								root tips								seedlings
		por2-134			por2-15			por2		por2-134			por2-15			por2		por2			por2-134			por2-15			por2		por2-134			por2-15			por2		por2
		S	S+Ls	S-(S+Ls)	S	S+Ls	S-(S+Ls)	mean	SD	S	S+Ls	S-(S+Ls)	S	S+Ls	S-(S+Ls)	mean	SD	S	S+Ls	S-(S+Ls)	L	La	L-La	L	La	L-La	mean	SD	L	La	L-La	L	La	L-La	mean	SD	L	La	L-La
cac	442	2.23	0.72	1.51	0.6	0.76	-0.16	0.675	0.835	1.56	1.36	0.2	0.58	0.48	0.1	0.15	0.05	1.14	1.31	-0.17	1.75	1.97	-0.22	0.96	0.98	-0.02	-0.12	0.1	0.84	0.91	-0.07	0.9	0.84	0.06	-0.005	0.065	1.27	1.81	-0.54
cgc	444	98.66	98.96	-0.3	98.64	98.61	0.03	-0.135	0.165	98.05	98.1	-0.05	98.27	97.86	0.41	0.18	0.23	99.14	98.61	0.53	99.03	99.34	-0.31	97.68	97.99	-0.31	-0.31	7.10543e-15	97.14	97.01	0.13	97.56	96.85	0.71	0.42	0.29	97.75	98.19	-0.44
ctg	446	93.3	93.37	-0.07	94.11	92.9	1.21	0.57	0.64	94.55	92.2	2.35	91.49	92.5	-1.01	0.67	1.68	92.86	95.42	-2.56	90.27	92.51	-2.24	91.33	89.15	2.18	-0.03	2.21	82.66	72.21	10.45	86.07	79.38	6.69	8.57	1.88	84.51	75.36	9.15
ctt	449	0.45	0.31	0.14	1.51	1.23	0.28	0.21	0.07	1.56	1.45	0.11	1.44	1	0.44	0.275	0.165	2.29	1.88	0.41	2.92	1.97	0.95	1.23	1.55	-0.32	0.315	0.635	1.35	0.52	0.83	0.96	1.03	-0.07	0.38	0.45	1.27	1.57	-0.3
cgg	453	99.55	98.65	0.9	98.64	98.31	0.33	0.615	0.285	98.05	97.82	0.23	97.98	98.31	-0.33	-0.05	0.28	98.57	98.45	0.12	98.44	98.55	-0.11	99.25	98.61	0.64	0.265	0.375	98.15	98.44	-0.29	98.01	97.39	0.62	0.165	0.455	99.15	98.55	0.6
cgt/cat	456	0	0	0	0	0	0	0	0	0	0	0	0	0	0	0	0	0	0	0	0	0	0	0	0	0	0	0	0	0	0	0	0	0	0	0	0	0	0
caa	463	13.39	9.63	3.76	13.6	11.24	2.36	3.06	0.7	10.51	8.07	2.44	11.98	9.57	2.41	2.425	0.015	17.14	14.48	2.66	15.56	11.84	3.72	17.06	11.88	5.18	4.45	0.73	7.74	7.79	-0.05	13.35	10.49	2.86	1.405	1.455	14.79	17.03	-2.24
caa	467	6.25	8.91	-2.66	7.55	7.82	-0.27	-1.465	1.195	9.34	6.53	2.81	9.09	7.5	1.59	2.2	0.61	11.43	10.8	0.63	9.14	8.94	0.2	9.01	8.42	0.59	0.395	0.195	4.71	6.37	-1.66	7.96	7.87	0.09	-0.785	0.875	10.42	10.14	0.28
caa	475	3.12	2.6	0.52	4.23	3.3	0.93	0.725	0.205	4.28	1.72	2.56	3.17	2.11	1.06	1.81	0.75	5.16	3.77	1.39	4.47	3.42	1.05	4.51	3.31	1.2	1.125	0.075	2.86	2.47	0.39	2.82	2.85	-0.03	0.18	0.21	5.63	3.62	2.01
cct	478	1.34	0.62	0.72	0.15	0.42	-0.27	0.225	0.495	0.39	0.45	-0.06	0.43	0.73	-0.3	-0.18	0.12	0.57	0.65	-0.08	0.78	0.66	0.12	0.61	0.52	0.09	0.105	0.015	1.01	0.65	0.36	0.64	0.69	-0.05	0.155	0.205	0.7	0.97	-0.27
ctt	479	0.45	0.93	-0.48	0.91	0.72	0.19	-0.145	0.335	1.17	1.09	0.08	0.43	0.69	-0.26	-0.09	0.17	1.43	1.39	0.04	1.56	1.45	0.11	0.96	0.88	0.08	0.095	0.015	1.01	0.78	0.23	0.64	0.79	-0.15	0.04	0.19	1.55	1.33	0.22
caa	489	30.8	26.5	4.3	28.85	28.02	0.83	2.565	1.735	28.4	23.84	4.56	23.38	26.36	-2.98	0.79	3.77	35.14	31.75	3.39	27.82	28.38	-0.56	31.13	29.3	1.83	0.635	1.195	18.86	20.39	-1.53	24.39	24.95	-0.56	-1.045	0.485	34.51	32.61	1.9
cct	492	0	0.83	-0.83	0.45	0.3	0.15	-0.34	0.49	0.39	0.91	-0.52	0.58	0.45	0.13	-0.195	0.325	0.57	0.57	0	1.17	0.66	0.51	0.41	0.41	0	0.255	0.255	0.34	0.91	-0.57	0.45	0.54	-0.09	-0.33	0.24	0.42	0.36	0.06
ctg	493	97.32	97.2	0.12	96.37	96.2	0.17	0.145	0.025	92.61	95.56	-2.95	96.39	96.41	-0.02	-1.485	1.465	98	97.22	0.78	95.91	95.93	-0.02	95.09	94.06	1.03	0.505	0.525	86.7	79.48	7.22	90.37	85.97	4.4	5.81	1.41	86.34	80.92	5.42
ctg	499	90.18	90.79	-0.61	89.27	88.09	1.18	0.285	0.895	84.44	87.49	-3.05	89.18	89.7	-0.52	-1.785	1.265	92	91	1	89.11	89.75	-0.64	87.51	85.38	2.13	0.745	1.385	75.59	70.26	5.33	83.76	78.25	5.51	5.42	0.09	82.39	74.03	8.36
(1) positions are relative to Supplementary Figures S4A
(2) for leaves and root tips, means and standard deviations were computed from values obtained for por2-134 and por2-15 plants
Sequence contexts at position 456 are variable between ETS2 variants and therefore methylation analyses of cytosine in position 15 was excluded from calculations
B. Methylation ranges of CWG, CG and CAA motifs in indicated rDNA variants in por2 leaves, root tips and seedlings - descriptive and comparative statistics (Supplementary Fig. S7C).
C-motif(1)	Differences between indicated rDNA variants in a given tissue - comparative statistics								Differences between indicated tissues for a given rDNA variant								methylation ranges [%] of indicated rDNA variants in indicated tissues- descriptive statistics								methylation [%] of individual cytosines(3)
	tissue	1st rDNA	2nd rDNA	F-test	t-test	U-test	Ds-a (1st-2nd) [%]		rDNA	1st tissue	2nd tissue	F-test	t-test	U-test	Ds-a (1st-2nd) [%]		rDNA	tissue	minimum	1st Q	median	3rd Q	maximum	mean
				p2	p2	p2	median	mean				p2	p2	p2	median	mean			[%]	[%]	[%]	[%]	[%]	[%]
Cwg (3)	leaf	S	S+Ls	0.924666	0.864725	0.8103	0.57	0.333333	S	leaf	root tips	0.566182	0.383445	0.4715	1.655	1.98167	S	leaf	89.27	90.96	93.705	95.805	97.32	93.425	93.3	97.32	90.18	94.11	96.37	89.27
		S	L	0.946724	0.342291	0.3789	2.905	1.88833		leaf	seedlings	0.856408	0.717418		0.845	-0.861667		root tips	84.44	89.7575	92.05	94.065	96.39	91.4433	94.55	92.61	84.44	91.49	96.39	89.18
		L	La	0.77748	0.84782	0.9362	-0.33	0.406667		root tips	seedlings	0.819639	0.345623		-0.81	-2.84333		seedlings	92	92.43	92.86	95.43	98	94.2867	92.86	98	92
		S+Ls	La	0.798751	0.367131	0.3789	2.005	1.96167	S+Ls	leaf	root tips	0.992634	0.697407	0.5755	0.785	0.781667	S+Ls	leaf	88.09	91.3175	93.135	95.4925	97.2	93.0917	93.37	97.2	90.79	92.9	96.2	88.09
	root tips	S	S+Ls	0.637394	0.703739	0.8103	0.3	0.866667		leaf	seedlings	0.927832	0.555778		-2.285	-1.455		root tips	87.49	90.325	92.35	94.795	96.41	92.31	92.2	95.56	87.49	92.5	96.41	89.7
		S	L	0.727324	0.0217805	0.0308	7.135	7.25167		root tips	seedlings	0.933155	0.374762		-3.07	-2.23667		seedlings	91	93.21	95.42	96.32	97.22	94.5467	95.42	97.22	91
		L	La	0.789337	0.0577671	0.0658	6.1	6.6	L	leaf	root tips	0.395937	0.0133788	0.0203	5.885	7.345	L	leaf	87.51	89.4	90.8	94.15	95.91	91.5367	90.27	95.91	89.11	91.33	95.09	87.51
		S+Ls	La	0.28517	0.000274863	0.0051	13.535	14.7183		leaf	seedlings	0.561213	0.0122584		6.29	7.12333		root tips	75.59	82.935	84.915	86.5425	90.37	84.1917	82.66	86.7	75.59	86.07	90.37	83.76
	seedlings	S	S+Ls	0.986404	0.926042	ne	2.56	0.26		root tips	seedlings	0.282349	0.944539		0.405	-0.221667		seedlings	82.39	83.45	84.51	85.425	86.34	84.4133	84.51	86.34	82.39
		S	L	0.541442	0.0108126		8.35	9.87333	La	leaf	root tips	0.404303	0.000658614	0.0083	12.315	13.5383	La	leaf	85.38	89.3	91.13	93.6725	95.93	91.13	92.51	95.93	89.75	89.15	94.06	85.38
		L	La	0.45262	0.0333451	ne	9.15	7.64333		leaf	seedlings	0.912137	0.00101237		15.77	14.36		root tips	70.26	73.72	78.815	79.455	85.97	77.5917	72.21	79.48	70.26	79.38	85.97	78.25
		S+Ls	La	0.868028	0.00317393		20.06	17.7767		root tips	seedlings	0.640217	0.828462		3.455	0.821667		seedlings	74.03	74.695	75.36	78.14	80.92	76.77	75.36	80.92	74.03
Cg (2)	leaf	S	S+Ls	0.407097	0.395143	ne	0.02	0.24	S	leaf	root tips	0.064477	0.0154696		0.6	0.785	S	leaf	98.64	98.64	98.65	98.8825	99.55	98.8725	98.66	99.55	98.64	98.64
		S	L	0.487701	0.538142		-0.085	0.2725		leaf	seedlings	0.876067	0.965578		-0.205	0.0175		root tips	97.98	98.0325	98.05	98.105	98.27	98.0875	98.05	98.05	98.27	97.98
		L	La	0.706041	0.961505	ne	0.155	-0.0225		root tips	seedlings	0.0988724	0.0180443		-0.805	-0.7675		seedlings	98.57	98.7125	98.855	98.9975	99.14	98.855	99.14	98.57
		S+Ls	La	0.259175	0.975086		0.05	0.01	S+Ls	leaf	root tips	0.807075	0.0131003		0.65	0.61	S+Ls	leaf	98.31	98.535	98.63	98.7275	98.96	98.6325	98.96	98.65	98.61	98.31
	root tips	S	S+Ls	0.356078	0.635655	ne	0.07	0.065		leaf	seedlings	0.601726	0.643862		0.1	0.1025		root tips	97.82	97.85	97.98	98.1525	98.31	98.0225	98.1	97.82	97.86	98.31
		S	L	0.0618794	0.168284		0.265	0.3725		root tips	seedlings	0.692112	0.0463011		-0.55	-0.5075		seedlings	98.45	98.49	98.53	98.57	98.61	98.53	98.61	98.45
		L	La	0.48461	0.516799	ne	0.585	0.2925	L	leaf	root tips	0.502211	0.0793305		0.95	0.885	L	leaf	97.68	98.25	98.735	99.085	99.25	98.6	99.03	98.44	97.68	99.25
		S+Ls	La	0.0925769	0.161014		0.78	0.6		leaf	seedlings	0.506819	0.835995		0.285	0.15		root tips	97.14	97.455	97.785	98.045	98.15	97.715	97.14	98.15	97.56	98.01
	seedlings	S	S+Ls	0.348434	0.645673	ne	0.325	0.325		root tips	seedlings	0.239443	0.252083		-0.665	-0.735		seedlings	97.75	98.1	98.45	98.8	99.15	98.45	97.75	99.15
		S	L	0.492297	0.645673		0.405	0.405	La	leaf	root tips	0.684856	0.0378614		1.38	1.2	La	leaf	97.99	98.41	98.58	98.7925	99.34	98.6225	99.34	98.55	97.99	98.61
		L	La	0.320462	0.921973	ne	0.08	0.08		leaf	seedlings	0.645887	0.588416		0.21	0.2525		root tips	96.85	96.97	97.2	97.6525	98.44	97.4225	97.01	98.44	96.85	97.39
		S+Ls	La	0.5325	0.501942		0.16	0.16		root tips	seedlings	0.509134	0.15861		-1.17	-0.9475		seedlings	98.19	98.28	98.37	98.46	98.55	98.37	98.19	98.55
Caa (4)	leaf	S	S+Ls	0.791395	0.815679	0.7949	1.2	1.22125	S	leaf	root tips	0.617656	0.849573	0.9601	0.545	0.955	S	leaf	3.12	5.745	10.47	17.4125	30.8	13.4737	13.39	6.25	3.12	30.8	13.6	7.55	4.23	28.85
		S	L	0.872409	0.798387	0.5619	-1.88	-1.36375		leaf	seedlings	0.626005	0.605818		-3.815	-3.74375		root tips	3.17	7.8875	9.925	14.83	28.4	12.5188	10.51	9.34	4.28	28.4	11.98	9.09	3.17	23.38
		L	La	0.989202	0.750162	0.5619	1.96	1.65125		root tips	seedlings	0.373322	0.471575		-4.36	-4.69875		seedlings	5.16	9.8625	14.285	21.64	35.14	17.2175	17.14	11.43	5.16	35.14
		S+Ls	La	0.906393	0.854089	0.4965	-1.12	-0.93375	S+Ls	leaf	root tips	0.911239	0.751356	0.3735	1.485	1.54	S+Ls	leaf	2.6	6.69	9.27	15.055	28.02	12.2525	9.63	8.91	2.6	26.5	11.24	7.82	3.3	28.02
	root tips	S	S+Ls	0.900949	0.697425	0.4295	2.14	1.80625		leaf	seedlings	0.595257	0.654361		-3.37	-2.9475		root tips	1.72	5.425	7.785	13.1375	26.36	10.7125	8.07	6.53	1.72	23.84	9.57	7.5	2.11	26.36
		S	L	0.763451	0.611337	0.4965	2.075	2.1825		root tips	seedlings	0.535093	0.487331		-4.855	-4.4875		seedlings	3.77	9.0425	12.64	18.7975	31.75	15.2	14.48	10.8	3.77	31.75
		L	La	0.942828	0.988002	0.9601	0.02	-0.06125	L	leaf	root tips	0.523381	0.338578	0.3173	4.5	4.50125	L	leaf	4.47	7.885	12.35	19.75	31.13	14.8375	15.56	9.14	4.47	27.82	17.06	9.01	4.51	31.13
		S+Ls	La	0.723707	0.943545	0.9601	-0.045	0.315		leaf	seedlings	0.563027	0.827728		-0.255	-1.5		root tips	2.82	4.2475	7.85	14.7275	24.39	10.3362	7.74	4.71	2.86	18.86	13.35	7.96	2.82	24.39
	seedlings	S	S+Ls	0.895899	0.825844	ne	1.645	2.0175		root tips	seedlings	0.271805	0.330488		-4.755	-6.00125		seedlings	5.63	9.2225	12.605	19.72	34.51	16.3375	14.79	10.42	5.63	34.51
		S	L	0.976933	0.925688		1.68	0.88	La	leaf	root tips	0.561413	0.554642	0.3173	2.56	2.78875	La	leaf	3.31	7.17	10.39	16.005	29.3	13.1862	11.84	8.94	3.42	28.38	11.88	8.42	3.31	29.3
		L	La	0.976017	0.958013	ne	-0.98	0.4875		leaf	seedlings	0.596645	0.698714		-3.195	-2.66375		root tips	2.47	5.49	7.83	12.965	24.95	10.3975	7.79	6.37	2.47	20.39	10.49	7.87	2.85	24.95
		S+Ls	La	0.942665	0.942254		-0.945	-0.65		root tips	seedlings	0.316975	0.376439		-5.755	-5.4525		seedlings	3.62	8.51	13.585	20.925	32.61	15.85	17.03	10.14	3.62	32.61
(1) Number of motifs are in brackets
(2) For individual tissues, S- rDNA variant was compared with (S+Ls) rDNA variants, whereas L(La + Ls)- rDNA variants were compared with La variant. Differences Ds-a (see Material and Methods) between both medians/means were used alongside with commonly used t- and U- tests. Statistically moderately [0.05 > P(2) > 0.01] and significantly [P(2) < 0.01] supported differences were highlighted in lig…
(3) For leaves and root tips, two individuals (por2-134 and por2-15) were analysed
C. Methylation range of each Cwg, CG or CAA motif was compared between indicated rDNA variants - descriptive and comparative statistics (Supplementary Figure S7D)
C-motif	position(1)	Differences between indicated rDNA variants - comparative statistics(2)						methylation range in indicated rDNA variants - descriptive statistics							methylation in individual samples [%](3)
		1st rDNA	2nd rDNA	F-test	t-test	Ds-a (1st rDNA - 2nd rDNA) [%]		rDNA	minimum	1st Q	median	3rd Q	maximum	mean	root tips		seedlings
				p2	p2	median	mean								por2-134	por2-15	por2
Cwg	446	S	S+Ls	0.852237	0.77914	0.36	0.406667	S	91.49	92.175	92.86	93.705	94.55	92.9667	94.55	91.49	92.86											499 (58)
		S	L	0.892732	0.00296129	8.35	8.55333	S+Ls	92.2	92.35	92.5	93.96	95.42	93.3733	92.2	92.5	95.42											S	L	S+Ls	La
		L	La	0.368181	0.0188584	9.15	6.69	L	82.66	83.585	84.51	85.29	86.07	84.4133	82.66	86.07	84.51											0.865183		0.329295
		S+Ls	La	0.393563	0.00156463	17.14	17.7233	La	72.21	73.785	75.36	77.37	79.38	75.65	72.21	79.38	75.36											0.076523		0.00382019
	493	S	S+Ls	0.165147	0.684195	0.02	0.73	S	92.61	94.5	96.39	97.195	98	95.6667	92.61	96.39	98											6.79		15.67
		S	L	0.78761	0.0185774	9.69	7.86333	S+Ls	95.56	95.985	96.41	96.815	97.22	96.3967	95.56	96.41	97.22											7.96		15.2167
		L	La	0.599572	0.0731233	5.78	5.68	L	86.34	86.52	86.7	88.535	90.37	87.8033	86.7	90.37	86.34
		S+Ls	La	0.111992	0.00213708	15.49	14.2733	La	79.48	80.2	80.92	83.445	85.97	82.1233	79.48	85.97	80.92
	499	S	S+Ls	0.354928	0.742433	0.52	0.856667	S	84.44	86.81	89.18	90.59	92	88.54	84.44	89.18	92
		S	L	0.865183	0.076523	6.79	7.96	S+Ls	87.49	88.595	89.7	90.35	91	89.3967	87.49	89.7	91
		L	La	0.909815	0.134754	8.36	6.4	L	75.59	78.99	82.39	83.075	83.76	80.58	75.59	83.76	82.39
		S+Ls	La	0.329295	0.00382019	15.67	15.2167	La	70.26	72.145	74.03	76.14	78.25	74.18	70.26	78.25	74.03
Cg	444	S	S+Ls	0.612611	0.499024	0.17	0.296667	S	98.05	98.16	98.27	98.705	99.14	98.4867	98.05	98.27	99.14
		S	L	0.45353	0.0569113	0.71	1.00333	S+Ls	97.86	97.98	98.1	98.355	98.61	98.19	98.1	97.86	98.61
		L	La	0.30783	0.786044	0.55	0.133333	L	97.14	97.35	97.56	97.655	97.75	97.4833	97.14	97.56	97.75
		S+Ls	La	0.430016	0.152971	1.09	0.84	La	96.85	96.93	97.01	97.6	98.19	97.35	97.01	96.85	98.19
	453	S	S+Ls	0.974062	0.981252	0.26	0.00666667	S	97.98	98.015	98.05	98.31	98.57	98.2	98.05	97.98	98.57
		S	L	0.423707	0.58975	-0.1	-0.236667	S+Ls	97.82	98.065	98.31	98.38	98.45	98.1933	97.82	98.31	98.45
		L	La	0.970498	0.579871	-0.29	0.31	L	98.01	98.08	98.15	98.65	99.15	98.4367	98.15	98.01	99.15
		S+Ls	La	0.42133	0.88048	-0.13	0.0666667	La	97.39	97.915	98.44	98.495	98.55	98.1267	98.44	97.39	98.55
Caa	463	S	S+Ls	0.962214	0.420422	2.41	2.50333	S	10.51	11.245	11.98	14.56	17.14	13.21	10.51	11.98	17.14
		S	L	0.932658	0.692961	-1.37	1.25	S+Ls	8.07	8.82	9.57	12.025	14.48	10.7067	8.07	9.57	14.48
		L	La	0.761344	0.959143	2.86	0.19	L	7.74	10.545	13.35	14.07	14.79	11.96	7.74	13.35	14.79
		S+Ls	La	0.66487	0.767294	-0.92	-1.06333	La	7.79	9.14	10.49	13.76	17.03	11.77	7.79	10.49	17.03
	467	S	S+Ls	0.495682	0.323465	1.84	1.67667	S	9.09	9.215	9.34	10.385	11.43	9.95333	9.34	9.09	11.43
		S	L	0.335097	0.28104	1.38	2.25667	S+Ls	6.53	7.015	7.5	9.15	10.8	8.27667	6.53	7.5	10.8
		L	La	0.610323	0.839	0.09	-0.43	L	4.71	6.335	7.96	9.19	10.42	7.69667	4.71	7.96	10.42
		S+Ls	La	0.836531	0.933714	-0.37	0.15	La	6.37	7.12	7.87	9.005	10.14	8.12667	6.37	7.87	10.14
	475	S	S+Ls	0.912547	0.121652	2.17	1.67	S	3.17	3.725	4.28	4.72	5.16	4.20333	4.28	3.17	5.16
		S	L	0.554074	0.712215	1.42	0.433333	S+Ls	1.72	1.915	2.11	2.94	3.77	2.53333	1.72	2.11	3.77
		L	La	0.233665	0.46944	0.01	0.79	L	2.82	2.84	2.86	4.245	5.63	3.77	2.86	2.82	5.63
		S+Ls	La	0.449248	0.565381	-0.74	-0.446667	La	2.47	2.66	2.85	3.235	3.62	2.98	2.47	2.85	3.62
	489	S	S+Ls	0.638461	0.708772	2.04	1.65667	S	23.38	25.89	28.4	31.77	35.14	28.9733	28.4	23.38	35.14
		S	L	0.712032	0.621166	4.01	3.05333	S+Ls	23.84	25.1	26.36	29.055	31.75	27.3167	23.84	26.36	31.75
		L	La	0.754217	0.991819	-0.56	-0.0633333	L	18.86	21.625	24.39	29.45	34.51	25.92	18.86	24.39	34.51
		S+Ls	La	0.599634	0.769967	1.41	1.33333	La	20.39	22.67	24.95	28.78	32.61	25.9833	20.39	24.95	32.61
(1) Positions are relative to Figure S4
(2) Differences Ds-a (see Material and Methods) between both medians/means were used alongside with commonly used t- and U- tests. Statistically significantly [p2<0.01] and moderately [0.05 > p2 > 0.01] supported differences were highlighted in light greeen and dark green background, respectively. Ds-a values greater than 5% and 10% were highlighted in light and dark blue backgrounds, respectivel…
(3) Because no differences were observed for leaves, only the root tips from por2-134 and por2-15 and seedlings from por2 were taken into account

## Sheet: 8.Figure S8
Supplementary table S9 - sheet 8. Methylation dynamics of CG, CWG, CCG and CHH motifs in individual S- rDNA variants from por1. Source data for Supplementary Figure S8.
A. Mean methylation of each cytosine [%] in indicated S- rDNA variants with different specific transcriptional activity. Figure S8a, the methylation of each cytosine in a pair S2-3 was subtracted from the methylation of respective cytosine in a trio S1,4,5
cytosine		methylation [%] in indicated S- rDNA variants and tissues(2)									differences S1,4,5 - S2,3 [%]
position(1)	motif	leaf			root tips			seedlings			leaf	root tips	seedlings
		S1-5 [1059]	S1,4,5 [837]	S2,3 [222]	S1-5 [1189]	S1,4,5 [969]	S2,3 [220]	S1-5 [1084]	S1,4,5 [918]	S2,3 [166]
376	cga	97.64	97.49	98.2	95.37	95.36	95.45	96.77	97.06	95.18	-0.71	-0.09	1.88
377	ccg	18.71	18.3	20.27	19.76	18.89	23.64	19	17.65	26.51	-1.97	-4.75	-8.86
379	cac	22.59	26.16	9.05	16.65	19.09	5.91	17.71	19.72	6.63	17.11	13.18	13.09
380	cca	1.32	0.84	3.15	0.42	0.41	0.45	0.92	0.44	3.61	-2.31	-0.04	-3.17
381	ccc	0.38	0.48	0	0.17	0.21	0	0.46	0.54	0	0.48	0.21	0.54
388	caa	11.52	11.71	10.81	11.69	12.07	10	13.65	13.29	15.66	0.9	2.07	-2.37
390	cac	0.28	0.36	0	0.93	1.03	0.45	0.46	0.22	1.81	0.36	0.58	-1.59
393	caa	11.52	10.39	15.77	8.66	8.46	9.55	10.33	10.46	9.64	-5.38	-1.09	0.82
405	cga	97.83	97.61	98.65	95.46	95.56	95	97.6	97.49	98.19	-1.04	0.56	-0.7
408	cat	2.27	2.15	2.7	2.02	2.17	1.36	2.12	2.18	1.81	-0.55	0.81	0.37
409	cca	0.28	0.24	0.45	0.76	0.41	2.27	0.37	0.44	0	-0.21	-1.86	0.44
414	caa	18.79	18.16	21.17	18.59	19.2	15.91	21.03	21.13	20.48	-3.01	3.29	0.65
418	caa	2.64	2.87	1.8	3.45	3.3	4.09	4.15	3.92	5.42	1.07	-0.79	-1.5
428	ctt	0.38	0.48	0	0.51	0.41	0.91	0.09	0.11	0	0.48	-0.5	0.11
431	caa	31.07	31.42	29.73	22.29	22.08	23.18	34.59	33.88	38.55	1.69	-1.1	-4.67
438	caa	1.23	0.84	2.7	1.26	1.44	0.45	1.01	0.65	3.01	-1.86	0.99	-2.36
445	cgt	97.83	98.45	95.5	95.37	95.46	95	97.51	97.6	96.99	2.95	0.46	0.61
448	cag	88.67	90.2	82.88	79.56	81.01	73.18	72.42	73.75	65.06	7.32	7.83	8.69
452	caa	17.09	17.08	17.12	15.56	15.58	15.45	19.46	19.39	19.88	-0.04	0.13	-0.49
454	cgc	98.77	98.69	99.1	98.4	98.25	99.09	98.25	98.15	98.8	-0.41	-0.84	-0.65
455	ccg	17.37	14.93	26.58	18.5	16.62	26.82	19.46	16.99	33.13	-11.65	-10.2	-16.14
457	cgc;cac	78	97.97	2.7	79.81	97.32	2.73	82.56	97.28	1.2	ne	ne	ne
459	cac	2.08	2.03	2.25	2.27	2.06	3.18	1.75	1.63	2.41	-0.22	-1.12	-0.78
462	cat	1.32	1.08	2.25	1.35	1.55	0.45	1.94	2.18	0.6	-1.17	1.1	1.58
471	cat	4.82	4.78	4.95	5.47	4.95	7.73	6	5.88	6.63	-0.17	-2.78	-0.75
474	ctt	1.23	1.19	1.35	0.93	0.72	1.82	1.2	1.42	0	-0.16	-1.1	1.42
483	caa	6.14	5.62	8.11	8.16	8.26	7.73	7.84	7.95	7.23	-2.49	0.53	0.72
486	caa	3.12	2.87	4.05	2.94	2.89	3.18	3.69	3.71	3.61	-1.18	-0.29	0.1
495	cag	94.33	94.86	92.34	82.67	83.9	77.27	78.87	80.28	71.08	2.52	6.63	9.2
498	caa	14.83	14.7	15.32	11.45	10.95	13.64	11.62	11.98	9.64	-0.62	-2.69	2.34
501	cag	85.65	87.1	80.18	79.73	81.32	72.73	71.77	72.98	65.06	6.92	8.59	7.92
(1) positions of individual cytosines are relative to Figure S4
(2) number of analysed Illumina reads are in square brackets
Methylation of the cytosine in the position 457 (gray background) was affected by diagnostic G>A transition which changes symmetrical cg motif into nonsymmetricel cac motif and therefore it was excluded from further statistical evaluations
For comparison, average methylation within all five S-ETS2 is shown as well
B. Methylation of indicated C-motifs were compared between two groups of S- rDNA variants with different specific transcriptional efficiency as well as between indicated tissues (Figure S8b).
C - motif	Differences between indicated rDNA groups in a given tisue - comparative statistics(1)								Differences between tissues for a given rDNA group								methylation ranges of indicated rDNA variants in indicated tissues- descriptive statistics								methylation of individual Cs [%](1)
	tissue	1st rDNAs	2nd rDNAs	F-test	t-test	U-test	Ds-a (S1,4,5 - S2-3) [%](2)		rDNAs	1st tissue	2nd tissue	F-test	t-test	U-test	Ds-a (1st tissue - 2nd tissue) [%](2)		rDNA variants	tissue	minimum	1st Q	median	3rd Q	maximum	mean
				p2	p2	p2	median	mean				p2	p2	p2	median	mean			[%]	[%]	[%]	[%]	[%]	[%]
CG	leaf	S1,4,5	S2,3	0.136986	0.826451	ne	-0.395	0.1975	S1,4,5	leaf	root tips	0.197689	0.0463587	ne	2.52	1.9025	S1,4,5	leaf	97.49	97.58	98.03	98.51	98.69	98.06	97.49	97.61	98.45	98.69
										leaf	seedlings	0.646555	0.242535	ne	0.485	0.485	S1,4,5	root tips	95.36	95.435	95.51	96.2325	98.25	96.1575	95.36	95.56	95.46	98.25
	root tips	S1,4,5	S2,3	0.580791	0.985794	ne	0.285	0.0225		root tips	seedlings	0.0941932	0.101606	ne	-2.035	-1.4175	S1,4,5	seedlings	97.06	97.3825	97.545	97.7375	98.15	97.575	97.06	97.49	97.6	98.15
									S2,3	leaf	root tips	0.746684	0.225458	ne	3.2	1.7275	S2,3	leaf	95.5	97.525	98.425	98.7625	99.1	97.8625	98.2	98.65	95.5	99.1
	seedlings	S1,4,5	S2,3	0.0658803	0.742569	ne	-0.045	0.285		leaf	seedlings	0.982342	0.63218	ne	0.835	0.5725	S2,3	root tips	95	95	95.225	96.36	99.09	96.135	95.45	95	95	99.09
										root tips	seedlings	0.730148	0.398802	ne	-2.365	-1.155	S2,3	seedlings	95.18	96.5375	97.59	98.3425	98.8	97.29	95.18	98.19	96.99	98.8
CWG	leaf	S1,4,5	S2,3	0.544591	0.265731	ne	7.32	5.58667	S1,4,5	leaf	root tips	0.283261	0.0237788	ne	8.88	8.64333	S1,4,5	leaf	87.1	88.65	90.2	92.53	94.86	90.72	90.2	94.86	87.1
										leaf	seedlings	0.973517	0.00961797	ne	16.45	15.05	S1,4,5	root tips	81.01	81.165	81.32	82.61	83.9	82.0767	81.01	83.9	81.32
	root tips	S1,4,5	S2,3	0.573809	0.0108839	ne	8.14	7.68333		root tips	seedlings	0.270623	0.0618053	ne	7.57	6.40667	S1,4,5	seedlings	72.98	73.365	73.75	77.015	80.28	75.67	73.75	80.28	72.98
									S2,3	leaf	root tips	0.266078	0.0533989	ne	9.7	10.74	S2,3	leaf	80.18	81.53	82.88	87.61	92.34	85.1333	82.88	92.34	80.18
	seedlings	S1,4,5	S2,3	0.857738	0.0484292	ne	8.69	8.60333		leaf	seedlings	0.457108	0.0126032	ne	17.82	18.0667	S2,3	root tips	72.73	72.955	73.18	75.225	77.27	74.3933	73.18	77.27	72.73
										root tips	seedlings	0.682443	0.0414115	ne	8.12	7.32667	S2,3	seedlings	65.06	65.06	65.06	68.07	71.08	67.0667	65.06	71.08	65.06
CCG	leaf	S1,4,5	S2,3	0.624566	0.197225	ne	-6.81	-6.81	S1,4,5	leaf	root tips	0.754752	0.631192	ne	-1.14	-1.14	S1,4,5	leaf	14.93	15.7725	16.615	17.4575	18.3	16.615	18.3	14.93
										leaf	seedlings	0.246242	0.721178	ne	-0.705	-0.705	S1,4,5	root tips	16.62	17.1875	17.755	18.3225	18.89	17.755	18.89	16.62
	root tips	S1,4,5	S2,3	0.789347	0.0620147	ne	-7.475	-7.475		root tips	seedlings	0.360261	0.748158	ne	0.435	0.435	S1,4,5	seedlings	16.99	17.155	17.32	17.485	17.65	17.32	17.65	16.99
									S2,3	leaf	root tips	0.594364	0.660233	ne	-1.805	-1.805	S2,3	leaf	20.27	21.8475	23.425	25.0025	26.58	23.425	20.27	26.58
	seedlings	S1,4,5	S2,3	0.126521	0.0640839	ne	-12.5	-12.5		leaf	seedlings	0.96948	0.296855	ne	-6.395	-6.395	S2,3	root tips	23.64	24.435	25.23	26.025	26.82	25.23	23.64	26.82
										root tips	seedlings	0.570175	0.337742	ne	-4.59	-4.59	S2,3	seedlings	26.51	28.165	29.82	31.475	33.13	29.82	26.51	33.13
CAA	leaf	S1,4,5	S2,3	0.898973	0.791919	0.7949	-2.015	-1.092	S1,4,5	leaf	root tips	0.40421	0.759801	0.9681	1.345	1.143	S1,4,5	leaf	0.84	3.5575	11.05	16.485	31.42	11.566	11.71	10.39	18.16	2.87	31.42	0.84	17.08	5.62	2.87	14.7
										leaf	seedlings	0.84121	0.807027	0.7339	-0.17	-1.07	S1,4,5	root tips	1.44	4.54	9.705	14.7025	22.08	10.423	12.07	8.46	19.2	3.3	22.08	1.44	15.58	8.26	2.89	10.95
	root tips	S1,4,5	S2,3	0.97147	0.973397	0.9681	-0.07	0.105		root tips	seedlings	0.303162	0.572698	0.7339	-1.515	-2.213	S1,4,5	seedlings	0.65	4.9275	11.22	17.865	33.88	12.636	13.29	10.46	21.13	3.92	33.88	0.65	19.39	7.95	3.71	11.98
									S2,3	leaf	root tips	0.456567	0.519989	0.6241	3.29	2.34	S2,3	leaf	1.8	5.065	13.065	16.7825	29.73	12.658	10.81	15.77	21.17	1.8	29.73	2.7	17.12	8.11	4.05	15.32
	seedlings	S1,4,5	S2,3	0.802592	0.886417	0.9681	1.58	-0.676		leaf	seedlings	0.564799	0.884699	0.9681	3.425	-0.654	S2,3	root tips	0.45	5	9.775	14.9975	23.18	10.318	10	9.55	15.91	4.09	23.18	0.45	15.45	7.73	3.18	13.64
										root tips	seedlings	0.191962	0.471616	0.7339	0.135	-2.994	S2,3	seedlings	3.01	5.8725	9.64	18.825	38.55	13.312	15.66	9.64	20.48	5.42	38.55	3.01	19.88	7.23	3.61	9.64
(1) Differences Ds-a between both medians/means were computed alongside with commonly used t- and U- tests. Statistically significantly (P2 < 0.01) and moderately (0.01 < P2 < 0.05) supported differences are highlighted in dark and light green background. Differences Ds-a higher than 5% and 10% are highlighted in light and dark blue, respectively, whereas Ds-a lower than -5% are in red.
(2) Methylation values of 2nd rDNAs (tissues) with higher specific transcriptional avtivity were subtracted from methylation values of 1st rDNAs (tissues) with lower specific activity
C. Overall methylation ranges of indicated C-motifs were compared between indicated S- rDNA variants in por1
C-motif	overall differences between indicated groups of S-rDNA variants - comparative statistics(1)							overall methylation ranges [%] of indicated rDNA variants - descriptive statistics							methylation of individual cytosines [%]
	1st rDNAs	2nd rDNAs	F-test	t-test	U-test	Ds-a (S1,4,5 - S2-3) [%](2)		S- rDNAs	minimum	1st Q	median	3rd Q	maximum	mean
			p2	p2	p2	median	mean		[%]	[%]	[%]	[%]	[%]	[%]
Cg	S1,4,5	S2,3	0.212388	0.784497	0.9761	-0.045	0.168333	S1,4,5	95.36	96.685	97.545	98.175	98.69	97.2642	97.49	97.61	98.45	98.69	95.36	95.56	95.46	98.25	97.06	97.49	97.6	98.15
								S2,3	95	95.3825	97.59	98.6875	99.1	97.0958	98.2	98.65	95.5	99.1	95.45	95	95	99.09	95.18	98.19	96.99	98.8
Cwg	S1,4,5	S2,3	0.581571	0.0710423	0.0524	8.14	7.29111	S1,4,5	72.98	80.28	81.32	87.1	94.86	82.8222	90.2	94.86	87.1	81.01	83.9	81.32	73.75	80.28	72.98
								S2,3	65.06	71.08	73.18	80.18	92.34	75.5311	82.88	92.34	80.18	73.18	77.27	72.73	65.06	71.08	65.06
Ccg	S1,4,5	S2,3	0.0291702	0.000635793	0.0051	-9.225	-9.0145	S1,4,5	14.93	16.7125	17.32	18.1375	18.89	17.198	18.3	14.93	18.89	16.62	17.65	16.99
								S2,3	20.27	24.3575	26.545	26.76	33.13	26.2125	20.27	26.58	23.64	26.82	26.51	33.13
Caa	S1,4,5	S2,3	0.904211	0.870994	0.8337	1.71	-0.406667	S1,4,5	0.65	3.505	11.71	17.62	33.88	11.7385	11.71	18.16	2.87	31.42	0.84	17.08	5.62	2.87	14.7	12.07	19.2	3.3	22.08	1.44	15.58	8.26	2.89	10.95	13.29	21.13	3.92	33.88	0.65	19.39	7.95	3.71	11.98
								S2,3	0.45	4.07	10	16.515	38.55	12.1452	10.81	21.17	1.8	29.73	2.7	17.12	8.11	4.05	15.32	10	15.91	4.09	23.18	0.45	15.45	7.73	3.18	13.64	15.66	20.48	5.42	38.55	3.01	19.88	7.23	3.61	9.64
(1) Differences Ds-a between both medians/means were computed alongside with commonly used t- and U- tests. Statistically significant (p2 < 0.01) differences were highlighted in greeen. Ds-a values greater and lower than 5% were highlighted in blue and red background, respectively.
(2) Ds-a values were calculated from medians and means (Material and Methods); methylation of 2nd rDNAs (higher specific transcriptional avtivity) were subtracted from methylation values of 1st rDNAs (lower specific activity)
D. Mean methylation of each cytosine [%] in indicated rDNA variants with different specific transcriptional activity. For Figure S8d, the differences between indicated rDNA variants are highlighted in red.
cytosine		average methylation in indicated S- rDNA variant(s) and tissues [%](2)									differences S1,3,4 - S2 [%]			differences S5 - S2 [%]			differences S5 - S1,3,4 [%]
position (1)	motif	leaf			root tips			seedlings			leaf	root tips	seedlings	leaf	root tips	seedlings	leaf	root tips	seedlings
		S1,3,4 [7631](2)	S2 [1121]	S5 [317]	S1,3,4 [6473]	S2 [1045]	S5 [309]	S1,3,4 [5441]	S2 [776]	S5 [229]
302	ctg	95.48	93.49	96.85	81.54	78.09	96.12	78.18	65.85	94.76	1.99	3.45	12.33	3.36	18.03	28.91	1.37	14.58	16.58
305	ctt	0.66	1.25	1.26	0.87	0.29	1.29	1.08	0.39	2.63	-0.59	0.58	0.69	0.01	1	2.24	0.6	0.42	1.55
311	cag	75.77	69.67	81.39	67.71	62.11	87.06	61.02	44.46	91.27	6.1	5.6	16.56	11.72	24.95	46.81	5.62	19.35	30.25
314	caa	17.09	19.36	19.87	14.75	13.89	18.45	16.52	15.85	20.52	-2.27	0.86	0.67	0.51	4.56	4.67	2.78	3.7	4
317	ctt	1.23	1.34	0.63	0.83	0.86	0.33	1.34	1.03	2.62	-0.11	-0.03	0.31	-0.71	-0.53	1.59	-0.6	-0.5	1.28
320	cca	0.83	1.25	0.95	0.73	0.86	0	1.34	2.19	1.75	-0.42	-0.13	-0.85	-0.3	-0.86	-0.44	0.12	-0.73	0.41
321	cat	3.01	4.55	1.89	2.53	2.2	0.97	3.64	3.61	3.93	-1.54	0.33	0.03	-2.66	-1.23	0.32	-1.12	-1.56	0.29
325	cgg	97.44	96.61	98.74	95.37	94.35	97.09	96.89	95.36	97.38	0.83	1.02	1.53	2.13	2.74	2.02	1.3	1.72	0.49
329	ctt	0.45	0.36	1.26	0.65	0.67	0.32	0.57	1.68	0	0.09	-0.02	-1.11	0.9	-0.35	-1.68	0.81	-0.33	-0.57
333	cct	0.37	0.27	0.95	0.45	0	0.32	0.4	1.16	0.44	0.1	0.45	-0.76	0.68	0.32	-0.72	0.58	-0.13	0.04
334	ctc	26.11	29.44	35.65	21.68	20.29	27.51	20.37	22.29	28.82	-3.33	1.39	-1.92	6.21	7.22	6.53	9.54	5.83	8.45
336	ctt	20.17	22.75	28.39	17.12	15.41	17.48	19.85	19.46	24.89	-2.58	1.71	0.39	5.64	2.07	5.43	8.22	0.36	5.04
339	caa	20.04	20.7	19.24	18.86	17.03	21.04	22.28	21.65	31.44	-0.66	1.83	0.63	-1.46	4.01	9.79	-0.8	2.18	9.16
347	cta	5.05	5.53	6.62	5.62	5.17	7.77	6.01	6.31	10.04	-0.48	0.45	-0.3	1.09	2.6	3.73	1.57	2.15	4.03
350	caa	2.94	2.68	4.1	3.28	2.97	2.91	3.29	3.48	3.49	0.26	0.31	-0.19	1.42	-0.06	0.01	1.16	-0.37	0.2
354	cct	0.35	0.45	0	0.31	0.57	0	0.44	0.39	0	-0.1	-0.26	0.05	-0.45	-0.57	-0.39	-0.35	-0.31	-0.44
355	ctt	0.3	0.54	0	0.48	0.38	1.29	0.61	1.29	0	-0.24	0.1	-0.68	-0.54	0.91	-1.29	-0.3	0.81	-0.61
364	ctt	0.97	1.43	0.63	0.88	0.67	0.97	0.77	1.29	0.87	-0.46	0.21	-0.52	-0.8	0.3	-0.42	-0.34	0.09	0.1
368	cag	87.63	85.37	94.64	75.53	70.14	89.32	70.06	56.19	94.76	2.26	5.39	13.87	9.27	19.18	38.57	7.01	13.79	24.7
371	cat	0.87	0.98	0.63	1	0.48	0.65	0.9	0.77	0.44	-0.11	0.52	0.13	-0.35	0.17	-0.33	-0.24	-0.35	-0.46
375	cgg	97.86	97.5	98.74	96.01	96.36	97.09	96.71	96.78	98.25	0.36	-0.35	-0.07	1.24	0.73	1.47	0.88	1.08	1.54
(1) positions of individual cytosines are relative to Figure S4
(2) number of analysed Illumina reads are in square brackets
E. Methylation of indicated C-motifs were compared between three groups of S- rdNA variants distinct in specific transcriptional efficiency as well as between indicated tissues (Figure S8f).
C-motif	Differences between indicated rDNAs in a given tissue- comparative statistics(1)							differences between indicated tissues for a given S- rDNA- comparative statistics(1)							methylation ranges - descriptive statistics								methylation of individual cytosines [%]
	tissue	1st rDNA	2nd rDNA	F-test	t-test	Ds-a (1st rDNA - 2nd rDNA)		S- rDNAs	1st tissue	2nd tissue	F-test	t-test	Ds-a (1st tissue - 2nd tissue)		S- rDNA	tissue	minimum	1stQ	median	3rdQq	maximum	mean
				p2	p2	median	mean				p2	p2	median	mean
CG	leaf	S5	S1,3,4	nd	nd	1.09	1.09	S5	leaf	root tips	nd	nd	1.65	1.65	S5	leaf	98.74	98.74	98.74	98.74	98.74	98.74	98.74	98.74
		S5	S2	nd	nd	1.685	1.685		leaf	seedlings	nd	nd	0.925	0.925	S5	root tips	97.09	97.09	97.09	97.09	97.09	97.09	97.09	97.09
		S1,3,4	S2	0.561402	0.350134	0.595	0.595		root tips	seedlings	nd	nd	-0.725	-0.725	S5	seedlings	97.38	97.5975	97.815	98.0325	98.25	97.815	97.38	98.25
	root tips	S5	S1,3,4	nd	nd	1.4	1.4	S1,3,4	leaf	root tips	0.739442	0.0360837	1.96	1.96	S1,3,4	leaf	97.44	97.545	97.65	97.755	97.86	97.65	97.44	97.86
		S5	S2	nd	nd	1.735	1.735		leaf	seedlings	0.515524	0.0652566	0.85	0.85	S1,3,4	root tips	95.37	95.53	95.69	95.85	96.01	95.69	95.37	96.01
		S1,3,4	S2	0.392486	0.780867	0.335	0.335		root tips	seedlings	0.349081	0.079179	-1.11	-1.11	S1,3,4	seedlings	96.71	96.755	96.8	96.845	96.89	96.8	96.89	96.71
	seedlings	S5	S1,3,4	0.259764	0.149689	1.015	1.015	S2	leaf	root tips	0.530735	0.261992	1.7	1.7	S2	leaf	96.61	96.8325	97.055	97.2775	97.5	97.055	96.61	97.5
		S5	S2	0.699885	0.171082	1.745	1.745		leaf	seedlings	0.712841	0.360777	0.985	0.985	S2	root tips	94.35	94.8525	95.355	95.8575	96.36	95.355	94.35	96.36
		S1,3,4	S2	0.16054	0.415026	0.73	0.73		root tips	seedlings	0.78311	0.619954	-0.715	-0.715	S2	seedlings	95.36	95.715	96.07	96.425	96.78	96.07	95.36	96.78
CWG	leaf	S5	S1,3,4	0.830426	0.567091	7.01	4.66667	S5	leaf	root tips	0.482669	0.982861	5.32	0.126667	S5	leaf	81.39	88.015	94.64	95.745	96.85	90.96	96.85	81.39	94.64
		S5	S2	0.64568	0.3935	9.27	8.11667		leaf	seedlings	0.109776	0.623538	-0.12	-2.63667	S5	root tips	87.06	88.19	89.32	92.72	96.12	90.8333	96.12	87.06	89.32
		S1,3,4	S2	0.803445	0.722101	2.26	3.45		root tips	seedlings	0.308765	0.403493	-5.44	-2.76333	S5	seedlings	91.27	93.015	94.76	94.76	94.76	93.5967	94.76	91.27	94.76
	root tips	S5	S1,3,4	0.632416	0.0303495	13.79	15.9067	S1,3,4	leaf	root tips	0.656292	0.179215	12.1	11.3667	S1,3,4	leaf	75.77	81.7	87.63	91.555	95.48	86.2933	95.48	75.77	87.63
		S5	S2	0.5167	0.0180221	19.18	20.72		leaf	seedlings	0.856088	0.0943789	17.57	16.54	S1,3,4	root tips	67.71	71.62	75.53	78.535	81.54	74.9267	81.54	67.71	75.53
		S1,3,4	S2	0.859285	0.474764	5.39	4.81333		root tips	seedlings	0.789807	0.462357	5.47	5.17333	S1,3,4	seedlings	61.02	65.54	70.06	74.12	78.18	69.7533	78.18	61.02	70.06
	seedlings	S5	S1,3,4	0.104442	0.00942199	24.7	23.8433	S2	leaf	root tips	0.606629	0.203191	15.23	12.73	S2	leaf	69.67	77.52	85.37	89.43	93.49	82.8433	93.49	69.67	85.37
		S5	S2	0.0683507	0.00375712	38.57	38.0967		leaf	seedlings	0.877969	0.0428393	29.18	27.3433	S2	root tips	62.11	66.125	70.14	74.115	78.09	70.1133	78.09	62.11	70.14
		S1,3,4	S2	0.782127	0.146497	13.87	14.2533		root tips	seedlings	0.714978	0.131135	13.95	14.6133	S2	seedlings	44.46	50.325	56.19	61.02	65.85	55.5	65.85	44.46	56.19
CAA	leaf	S5	S1,3,4	0.976496	0.894037	2.15	1.04667	S5	leaf	root tips	0.906571	0.973559	0.79	0.27	S5	leaf	4.1	11.67	19.24	19.555	19.87	14.4033	19.87	19.24	4.1
		S5	S2	0.883266	0.984853	-0.12	0.156667		leaf	seedlings	0.573245	0.69355	-1.28	-4.08	S5	root tips	2.91	10.68	18.45	19.745	21.04	14.1333	18.45	21.04	2.91
		S1,3,4	S2	0.906513	0.915076	-2.27	-0.89		root tips	seedlings	0.652832	0.683335	-2.07	-4.35	S5	seedlings	3.49	12.005	20.52	25.98	31.44	18.4833	20.52	31.44	3.49
	root tips	S5	S1,3,4	0.808171	0.814582	3.7	1.83667	S1,3,4	leaf	root tips	0.876591	0.88763	2.34	1.06	S1,3,4	leaf	2.94	10.015	17.09	18.565	20.04	13.3567	17.09	20.04	2.94
		S5	S2	0.723237	0.709362	4.56	2.83667		leaf	seedlings	0.93693	0.93461	0.57	-0.673333	S1,3,4	root tips	3.28	9.015	14.75	16.805	18.86	12.2967	14.75	18.86	3.28
		S1,3,4	S2	0.910304	0.881864	0.86	1		root tips	seedlings	0.814961	0.824051	-1.77	-1.73333	S1,3,4	seedlings	3.29	9.905	16.52	19.4	22.28	14.03	16.52	22.28	3.29
	seedlings	S5	S1,3,4	0.646655	0.675719	4	4.45333	S2	leaf	root tips	0.701621	0.702765	5.47	2.95	S2	leaf	2.68	11.02	19.36	20.03	20.7	14.2467	19.36	20.7	2.68
		S5	S2	0.605416	0.64639	4.67	4.82333		leaf	seedlings	0.921597	0.944322	3.51	0.586667	S2	root tips	2.97	8.43	13.89	15.46	17.03	11.2967	13.89	17.03	2.97
		S1,3,4	S2	0.952079	0.964285	0.67	0.37		root tips	seedlings	0.774754	0.74732	-1.96	-2.36333	S2	seedlings	3.48	9.665	15.85	18.75	21.65	13.66	15.85	21.65	3.48
(1) Differences Ds-a between both medians/means were computed alongside with commonly used t- and U- tests. Statistically moderately (0.05 > p2 > 0.01) and significantly (p2<0.01) supported differences were highlighted in light greeen and dark green background, respectively. Ds-a values greater than 5% and 10% were highlighted in light and dark blue background, respectively.
F. Overall methylation ranges of indicated C-motifs were compared between indicated S- rDNA variants in por1.
C-motif	differences between indicated S- rDNA variants - comparative statistics(1)							methylation ranges in indicated S- rDNA variants [%] - descriptive statistics							methylation of individual C-motifs in individual samples [%]
	1st rDNA(s)	2nd rDNA(s)	F-test	t-test	U-test	Ds-a (1st rDNA - 2nd rDNA) [%]		S- rDNA variant(s)	minimum	1st Q	median	3rd Q	maximum	mean
			p2	p2	p2	median	mean
Cg	S5	S1,S3,S4	0.755891	0.0392457	0.0658	1.015	1.16833	S5	97.09	97.1625	97.815	98.6175	98.74	97.8817	98.74	98.74	97.09	97.09	97.38	98.25
	S5	S2	0.454031	0.0118996	0.0203	1.33	1.72167	S1,S3,S4	95.37	96.185	96.8	97.3025	97.86	96.7133	97.44	97.86	95.37	96.01	96.89	96.71
	S1,S3,S4	S2	0.657685	0.371928	0.3789	0.315	0.553333	S2	94.35	95.61	96.485	96.7375	97.5	96.16	96.61	97.5	94.35	96.36	95.36	96.78
Cwg	S5	S1,S3,S4	0.0581449	0.00148241	0.008	18.87	14.8056	S5	81.39	89.32	94.64	94.76	96.85	91.7967	96.85	81.39	94.64	96.12	87.06	89.32	94.76	91.27	94.76
	S5	S2	0.00643508	0.00174052	0.002	24.97	22.3111	S1,S3,S4	61.02	70.06	75.77	81.54	95.48	76.9911	95.48	75.77	87.63	81.54	67.71	75.53	78.18	61.02	70.06
	S1,S3,S4	S2	0.333674	0.233347	0.2501	6.1	7.50556	S2	44.46	62.11	69.67	78.09	93.49	69.4856	93.49	69.67	85.37	78.09	62.11	70.14	65.85	44.46	56.19
Caa	S5	S1,S3,S4	0.52405	0.569371	0.3789	2.72	2.44556	S5	2.91	4.1	19.24	20.52	31.44	15.6733	19.87	19.24	4.1	18.45	21.04	2.91	20.52	31.44	3.49
	S5	S2	0.53428	0.545547	0.4295	3.39	2.60556	S1,S3,S4	2.94	3.29	16.52	18.86	22.28	13.2278	17.09	20.04	2.94	14.75	18.86	3.28	16.52	22.28	3.29
	S1,S3,S4	S2	0.987372	0.966102	0.9283	0.67	0.16	S2	2.68	3.48	15.85	19.36	21.65	13.0678	19.36	20.7	2.68	13.89	17.03	2.97	15.85	21.65	3.48
(1) Differences Ds-a between both medians/means were computed alongside with commonly used t- and U- tests. Statistically moderately (0.05 > p2 > 0.01) and significantly (p2<0.01) supported differences were highlighted in light greeen and dark green background, respectively. Ds-a values greater than 5% and 10% were highlighted in light and dark blue background, respectively.

## Sheet: 9.Figure S9
Supplementary table S9_Sheet 9. Source data for Figure S9
A. Pairwise differences in methylation between indicated cytosines were characterized by Student's parametric t-test and Mann-Whitney non-parametric U-test																																				B. Proportions of differently statistically supported differences from Table B
Caa - pairwise comparisons							Cg - pairwise comparisons							Cwg - pairwise comparisons							Ccg - pairwise comparisons							Cta - pairwise comparisonss								P2 statistical support	proportion
1st Caa		2nd Caa		comparative statistics (p2)(1)			1st Cg		2nd Cg		comparative statistics (p2)(1)			1st Cwg		2nd Cwg		comparative statistics (p2)(1)			1st Ccg		2nd Ccg		comparative statistics (p2)(1)			1st Cta		2nd Cta		comparative statistics (p2)(1)					CG (27)				CWG (17)				CCG (7)				CAA (28)
order(1)	position(2)	order	position	F-test	t-test	U-test	order(1)	position(2)	order(1)	position(2)	F-test	t-test	U-test	order(1)	position(2)	order(1)	position(2)	F-test	t-test	U-test	order(1)	position(2)	order(1)	position(2)	F-test	t-test	U-test	order(1)	position(2)	order(1)	position(2)	F-test	t-test	U-test			t-test		U-test		t-test		U-test		t-test		U-test		t-test
1	51	2	278	0.0016244	0.00827096	0.016	1	1	2	54	9.32238e-05	0.00475564	0.003	1	70	2	166	0.613015	0.00441113	0.0048	1	229	2	253	0.603904	0.187197	0.2585	1	67	2	347	0.000889912	4.35771e-08	<.0001			no	%	no	%	no	%	no	%	no	%	no		%
		3	283	0.817393	0.00114551	0.0048			3	64	7.90728e-06	0.0103582	0.0061			3	173	0.434256	0.00957776	0.0076			3	289	0.00573819	0.359925	0.4715			3	399	0.195243	1.46855e-06	<.0001		p2 < 0.01	78	22.2222	70	19.943	36	26.4706	32	23.5294	15	71.4286	15	71.4286	327
		4	296	0.0265827	5.2748e-21	<.0001			4	84	0.81367	0.886181	1			4	210	0.753499	0.625133	0.3576			4	327	0.00220397	6.55829e-08	<.0001			4	422	0.275999	5.8948e-19	<.0001		0.01 < p2 < 0.05	66	18.8034	55	15.6695	19	13.9706	33	24.2647	1	4.7619	1	4.7619	13
		5	308	0.704561	5.82449e-16	<.0001			5	100	0.606077	0.905501	1			5	302	0.693538	0.00816788	0.0121			5	377	0.00601708	1.05545e-10	<.0001			5	683	0.00157576	7.88618e-09	<.0001		0.05 < p2	207	58.9744	226	64.3875	81	59.5588	71	52.2059	5	23.8095	5	23.8095	38
		6	314	0.589448	4.63353e-12	<.0001			6	113	0.0464853	0.179883	0.3843			6	304	0.0682767	0.000147756	0.0003			6	455	0.00135947	2.70239e-10	<.0001	2	347	3	399	1.5873e-05	1.39911e-09	<.0001
		7	339	0.247829	1.53999e-13	<.0001			7	119	0.0348309	0.127851	0.1362			7	311	0.861718	0.123549	0.101			7	628	0.0304688	1.87235e-07	<.0001			4	422	3.12879e-05	3.60991e-15	<.0001
		8	344	0.0195842	7.34416e-21	<.0001			8	139	0.118828	0.819555	0.5029			8	313	0.490512	0.859788	0.5029	2	253	3	289	0.00138317	0.0240956	0.0357			5	683	0.841512	0.0142741	0.0056
		9	350	0.000320012	0.00120423	0.0007			9	153	0.000170052	0.0496907	0.1236			9	446	0.752614	0.424454	0.1236			4	327	0.000496077	8.46382e-06	0.0002	3	399	4	422	0.832056	2.34112e-14	<.0001
		10	358	0.88171	3.19289e-07	0.0001			10	215	0.0628162	0.133319	0.1835			10	448	0.772671	0.12401	0.0819			5	377	0.0014559	1.24736e-08	<.0001			5	683	3.01052e-05	5.84762e-10	<.0001
		11	388	0.739824	2.76487e-09	<.0001			11	234	0.168562	0.192914	0.2585			11	493	0.871414	0.0273552	0.0238			6	455	0.000297043	2.35816e-08	<.0001	4	422	5	683	5.8848e-05	1.91999e-15	<.0001
		12	393	0.835748	0.000144852	0.001			12	254	0.000584958	0.0529853	0.1499			12	495	0.490239	0.00533094	0.0076			7	628	0.00863009	3.78106e-05	0.0004
		13	414	0.0426115	1.62439e-11	<.0001			13	287	0.0147022	0.108246	0.1676			13	499	0.921277	0.790466	0.7566	3	289	4	327	0.723704	2.15786e-16	<.0001
		14	418	0.002781	0.00304901	0.0024			14	288	0.00610035	0.0422611	0.0819			14	501	0.585709	0.46598	0.4902			5	377	0.985577	8.21718e-20	<.0001
		15	431	3.64916e-05	2.42533e-07	<.0001			15	325	0.0322572	0.0655565	0.1236			15	675	0.987066	0.0235667	0.0316			6	455	0.599689	2.13655e-20	<.0001
		16	438	7.73282e-06	4.72512e-06	<.0001			16	326	0.00321535	0.0356812	0.0615			16	687	0.897589	0.0384813	0.0226			7	628	0.499704	7.47556e-14	<.0001
		17	452	0.174412	8.40771e-11	<.0001			17	375	0.000752191	0.0679105	0.1499			17	697	0.916132	0.111202	0.0574	4	327	5	377	0.710235	1.19373e-09	<.0001
		18	463	0.27488	2.6579e-08	<.0001			18	376	0.00418838	0.13841	0.2713	2	166	3	173	0.780649	0.640644	0.2187			6	455	0.86343	6.56333e-10	<.0001
		19	467	0.35297	0.00012386	0.001			19	404	0.0171367	0.0301726	0.0643			4	210	0.847434	0.000786016	0.0015			7	628	0.306139	0.0971794	0.0735
		20	475	0.00229236	0.00481112	0.0041			20	405	0.0106488	0.0285012	0.0643			5	302	0.910673	0.818848	0.7566	5	377	6	455	0.587256	0.628257	0.6101
		21	483	0.439807	0.00898936	0.0121			21	444	0.00814197	0.0262922	0.0488			6	304	0.179449	0.321829	0.303			7	628	0.51115	7.14642e-10	<.0001
		22	486	0.0114866	0.003252	0.003			22	445	0.00954773	0.0230057	0.0404			7	311	0.497328	7.77665e-05	0.0003	6	455	7	628	0.233649	5.22558e-10	<.0001
		23	489	0.00420544	1.93858e-11	<.0001			23	453	8.93685e-06	0.0046834	0.0021			8	313	0.853165	0.00114579	0.0024
		24	498	0.854489	7.36737e-09	<.0001			24	454	5.82589e-07	0.00554959	0.0035			9	446	0.413229	0.0456319	0.0316
		25	570	0.00730686	1.12353e-07	<.0001			25	576	0.32724	0.657686	0.3681			10	448	0.827768	0.128276	0.0512
		26	579	0.463754	8.19184e-06	0.0002			26	629	0.304308	0.872021	0.8966			11	493	0.730463	0.489777	0.332
		27	646	0.0259144	0.069145	0.0512			27	643	5.25046e-06	0.00594923	0.0041			12	495	0.852821	0.8712	0.6455
		28	671	0.0744652	9.10773e-11	<.0001	2	54	3	64	0.440357	0.243551	0.2187			13	499	0.545869	0.00249343	0.0041
2	278	3	283	0.00308239	4.3354e-07	<.0001			4	84	4.45615e-05	0.00504505	0.0023			14	501	0.968476	0.014957	0.016
		4	296	1.25502e-06	7.10692e-17	<.0001			5	100	0.000447829	0.00232015	0.0011			15	675	0.601743	0.591446	0.5353
		5	308	0.00460164	2.09469e-15	<.0001			6	113	0.0268584	0.00553351	0.0056			16	687	0.705737	0.399697	0.238
		6	314	0.000336907	2.17649e-11	<.0001			7	119	0.0361498	0.0190381	0.0455			17	697	0.68848	0.167826	0.0643
		7	339	4.91505e-05	7.11529e-12	<.0001			8	139	0.00873038	4.45015e-05	0.0001	3	173	4	210	0.638117	0.0017179	0.0017
		8	344	8.14164e-07	4.00574e-17	<.0001			9	153	0.845313	0.00519928	0.0056			5	302	0.696237	0.824853	0.2187
		9	350	0.577734	0.0541464	0.0574			10	215	0.0192693	0.0145277	0.0105			6	304	0.2836	0.11544	0.0455
		10	358	0.00246017	1.52948e-09	<.0001			11	234	0.00530979	0.0187834	0.0238			7	311	0.34039	0.000154047	0.0004
		11	388	0.000624709	4.36572e-10	<.0001			12	254	0.5448	0.00753929	0.0088			8	313	0.925511	0.00259275	0.0035
		12	393	0.00089871	3.14959e-07	<.0001			13	287	0.0790512	0.00675989	0.0088			9	446	0.27505	0.0906133	0.0357
		13	414	2.50684e-06	1.53725e-09	<.0001			14	288	0.153444	0.0430043	0.0488			10	448	0.620316	0.250303	0.1052
		14	418	0.846709	0.337411	0.5353			15	325	0.038996	0.0403347	0.0316			11	493	0.534124	0.781686	0.8808
		15	431	4.13891e-10	1.72705e-07	<.0001			16	326	0.231607	0.0477364	0.0404			12	495	0.925859	0.754907	0.4413
		16	438	0.0876126	3.92379e-10	<.0001			17	375	0.489693	0.00397604	0.0088			13	499	0.379223	0.00535637	0.0041
		17	452	2.53044e-05	9.96257e-10	<.0001			18	376	0.196714	0.00131307	0.0024			14	501	0.811098	0.0337172	0.0183
		18	463	6.03772e-05	1.32966e-08	<.0001			19	404	0.069513	0.120138	0.1118			15	675	0.424912	0.897706	0.4715
		19	467	0.0188155	2.57739e-09	<.0001			20	405	0.102264	0.108563	0.2005			16	687	0.512721	0.660978	1
		20	475	0.901896	0.593843	0.5353			21	444	0.12508	0.129651	0.2187			17	697	0.497901	0.313129	0.1676
		21	483	0.0127702	2.47619e-08	<.0001			22	445	0.111143	0.173881	0.1902	4	210	5	302	0.936046	0.00160468	0.0041
		22	486	0.465073	0.450824	0.5029			23	453	0.462707	0.989165	0.8808			6	304	0.126816	1.37804e-05	0.0001
		23	489	1.05534e-07	1.29815e-10	<.0001			24	454	0.124238	0.757112	0.5755			7	311	0.625797	0.248279	0.2005
		24	498	0.00270619	1.22067e-10	<.0001			25	576	0.0017401	0.000131047	<.0001			8	313	0.706032	0.722595	0.7566
		25	570	2.14982e-07	8.10105e-08	<.0001			26	629	0.0019935	0.00078908	0.0003			9	446	0.530063	0.200904	0.091
		26	579	0.000187081	1.77274e-07	<.0001			27	643	0.370678	0.706667	0.6101			10	448	0.9799	0.0384615	0.0238
		27	646	0.288492	8.85062e-09	<.0001	3	64	4	84	3.6554e-06	0.010438	0.0128			11	493	0.878926	0.00668115	0.016
		28	671	5.946e-06	2.48255e-09	<.0001			5	100	4.15167e-05	0.00575931	0.0065			12	495	0.705707	0.000917205	0.0021
3	283	4	296	0.0153273	3.55474e-20	<.0001			6	113	0.00382377	0.0235499	0.0316			13	499	0.679913	0.838069	0.6455
		5	308	0.881911	3.54414e-14	<.0001			7	119	0.00541068	0.116812	0.2005			14	501	0.816635	0.200266	0.091
		6	314	0.442179	1.15624e-09	<.0001			8	139	0.00106013	0.000155369	0.0001			15	675	0.741245	0.00591471	0.0183
		7	339	0.16791	1.05437e-12	<.0001			9	153	0.335219	0.0356012	0.0226			16	687	0.852853	0.00997479	0.0105
		8	344	0.0111176	2.2611e-20	<.0001			10	215	0.00260529	0.0546247	0.0643			17	697	0.834552	0.0350461	0.0357
		9	350	0.000634693	1.34462e-07	<.0001			11	234	0.000608414	0.0556547	0.1738	5	302	6	304	0.147012	0.220175	0.1236
		10	358	0.934521	0.00207281	0.003			12	254	0.172579	0.0461618	0.0735			7	311	0.570427	0.000155298	0.0009
		11	388	0.574066	4.15856e-06	0.0001			13	287	0.0137847	0.0324289	0.0424			8	313	0.76636	0.00242429	0.0065
		12	393	0.661538	0.290624	0.3681			14	288	0.0314058	0.182507	0.2801			9	446	0.479318	0.0725306	0.0316
		13	414	0.0252279	1.02662e-08	<.0001			15	325	0.00591542	0.145169	0.1499			10	448	0.916035	0.197177	0.0735
		14	418	0.00518311	1.76104e-07	<.0001			16	326	0.0533776	0.209243	0.3953			11	493	0.816141	0.64188	0.5029
		15	431	1.74592e-05	1.33544e-06	<.0001			17	375	0.148045	0.0243442	0.0643			12	495	0.766025	0.939592	0.8808
		16	438	1.63314e-05	5.01332e-09	<.0001			18	376	0.0431611	0.00763053	0.0121			13	499	0.622382	0.00465934	0.0088
		17	452	0.114347	1.65926e-08	<.0001			19	404	0.0117929	0.385003	0.1443			14	501	0.879428	0.0276607	0.0209
		18	463	0.188197	2.29838e-05	0.0003			20	405	0.0189027	0.370491	0.303			15	675	0.681648	0.749752	0.8337
		19	467	0.483242	0.573449	0.6241			21	444	0.0242791	0.435032	0.5755			16	687	0.790519	0.537261	0.3843
		20	475	0.00430104	2.62782e-07	<.0001			22	445	0.0209556	0.536251	0.5029			17	697	0.772577	0.248264	0.0735
		21	483	0.586674	0.25905	0.332			23	453	0.969972	0.194565	0.1443	6	304	7	311	0.0471642	1.80727e-06	<.0001
		22	486	0.0202032	8.33984e-08	<.0001			24	454	0.432581	0.26539	0.332			8	313	0.244692	1.39685e-05	0.0001
		23	489	0.00223965	1.64817e-10	<.0001			25	576	0.000178761	0.000374521	0.0001			9	446	0.0344876	0.00420222	0.0048
		24	498	0.962076	2.62955e-05	0.0003			26	629	0.000207255	0.00227974	0.0004			10	448	0.120959	0.010028	0.0076
		25	570	0.00397186	3.43088e-06	<.0001			27	643	0.900183	0.352475	0.8572			11	493	0.0946768	0.0929374	0.0404
		26	579	0.336968	0.0178742	0.0357	4	84	5	100	0.453583	0.789815	0.9761			12	495	0.244865	0.225365	0.1236
		27	646	0.043705	0.0126173	0.016			6	113	0.02736	0.151384	0.3173			13	499	0.0554775	8.25669e-05	0.0003
		28	671	0.0456886	4.74354e-08	<.0001			7	119	0.02015	0.065521	0.1362			14	501	0.192111	0.000402108	0.0012
4	296	5	308	0.0106008	2.36073e-18	<.0001			8	139	0.0747199	0.961813	0.4715			15	675	0.0660181	0.139968	0.0949
		6	314	0.0856942	1.46297e-23	<.0001			9	153	8.21619e-05	0.0450022	0.1499			16	687	0.0886632	0.0666709	0.0316
		7	339	0.263183	5.26485e-22	<.0001			10	215	0.0376965	0.138395	0.1902			17	697	0.0846151	0.0170159	0.0183
		8	344	0.896868	0.000581411	0.0017			11	234	0.109171	0.161814	0.2263	7	311	8	313	0.388958	0.130137	0.1118
		9	350	1.92503e-07	1.04178e-16	<.0001			12	254	0.000290148	0.0477083	0.1362			9	446	0.887734	0.0293362	0.0271
		10	358	0.0187039	5.21459e-20	<.0001			13	287	0.00813231	0.0954664	0.238			10	448	0.643667	0.00376523	0.0041
		11	388	0.055723	2.40484e-24	<.0001			14	288	0.00325032	0.0383194	0.0643			11	493	0.736985	0.000648921	0.0041
		12	393	0.0425068	5.59856e-21	<.0001			15	325	0.0185795	0.0571131	0.1118			12	495	0.38872	8.69792e-05	0.0004
		13	414	0.834877	3.0409e-21	<.0001			16	326	0.00167407	0.032754	0.0404			13	499	0.939904	0.20194	0.1236
		14	418	2.38442e-06	5.43497e-17	<.0001			17	375	0.000375403	0.0602609	0.2187			14	501	0.472871	0.0229263	0.016
		15	431	0.0238599	1.39797e-12	<.0001			18	376	0.00220073	0.118348	0.3576			15	675	0.874468	0.000601095	0.0048
		16	438	3.30433e-09	1.3918e-16	<.0001			19	404	0.00954849	0.0293304	0.0574			16	687	0.762079	0.000975029	0.0048
		17	452	0.360686	9.80903e-23	<.0001			20	405	0.00580494	0.0280892	0.0512			17	697	0.779948	0.00358106	0.0065
		18	463	0.236982	1.15159e-23	<.0001			21	444	0.00438826	0.0244955	0.0316	8	313	9	446	0.317244	0.303788	0.1118
		19	467	0.00244339	1.3738e-18	<.0001			22	445	0.00518029	0.0215935	0.0293			10	448	0.687461	0.0629833	0.0357
		20	475	1.89053e-06	6.03864e-17	<.0001			23	453	4.13686e-06	0.00498494	0.0015			11	493	0.596891	0.0106158	0.0183
		21	483	0.00376863	5.65448e-19	<.0001			24	454	2.63336e-07	0.00584508	0.0021			12	495	0.99965	0.00134208	0.003
		22	486	1.39224e-05	2.66395e-17	<.0001			25	576	0.22644	0.79222	0.4122			13	499	0.43117	0.906898	0.9601
		23	489	0.464036	2.75054e-17	<.0001			26	629	0.20889	0.752855	0.8808			14	501	0.88425	0.317567	0.2005
		24	498	0.0172065	8.98277e-20	<.0001			27	643	2.41691e-06	0.00623048	0.0041			15	675	0.480474	0.00933145	0.0209
		25	570	0.600085	2.13892e-20	<.0001	5	100	6	113	0.131998	0.174922	0.2005			16	687	0.574226	0.0159933	0.0209
		26	579	0.124959	1.69451e-24	<.0001			7	119	0.103122	0.0640528	0.1118			17	697	0.558492	0.0569411	0.0455
		27	646	4.08108e-05	3.03436e-17	<.0001			8	139	0.288438	0.689207	0.3843	9	446	10	448	0.546563	0.509661	0.5029
		28	671	0.637965	5.52936e-22	<.0001			9	153	0.000794154	0.0370665	0.1118			11	493	0.633688	0.173349	0.0455
5	308	6	314	0.360257	0.000393229	0.0021			10	215	0.170255	0.12679	0.1835			12	495	0.317036	0.0559082	0.0271
		7	339	0.128228	0.16035	0.1676			11	234	0.382119	0.194153	0.1835			13	499	0.828588	0.300585	0.1118
		8	344	0.00761737	1.94932e-18	<.0001			12	254	0.00255051	0.0403052	0.1118			14	501	0.391355	0.867902	0.3576
		9	350	0.000977237	5.10118e-15	<.0001			13	287	0.0485973	0.0972202	0.2005			15	675	0.764928	0.148517	0.0512
		10	358	0.81759	1.12346e-11	<.0001			14	288	0.0221442	0.0299594	0.0424			16	687	0.657388	0.22122	0.101
		11	388	0.478094	1.45645e-08	<.0001			15	325	0.0965253	0.0540316	0.0854			17	697	0.674334	0.461093	0.238
		12	393	0.55819	9.03597e-13	<.0001			16	326	0.0123751	0.0239231	0.0375	10	448	11	493	0.898824	0.421704	0.1676
		13	414	0.0177297	0.791451	0.4295			17	375	0.00322766	0.0541467	0.1236			12	495	0.687139	0.158163	0.0735
		14	418	0.00764186	8.98612e-16	<.0001			18	376	0.0157493	0.123973	0.303			13	499	0.698406	0.0769242	0.0574
		15	431	1.08108e-05	0.00698794	0.0056			19	404	0.0556271	0.0210383	0.0643			14	501	0.79715	0.350902	0.2187
		16	438	2.62854e-05	9.28315e-15	<.0001			20	405	0.0365006	0.0204981	0.0316			15	675	0.760317	0.362585	0.1118
		17	452	0.0855519	0.0030266	0.0048			21	444	0.028713	0.016962	0.0271			16	687	0.872644	0.516674	0.303
		18	463	0.144667	2.49929e-07	<.0001			22	445	0.0331132	0.0145022	0.0209			17	697	0.854253	0.917936	0.7566
		19	467	0.579738	8.7635e-15	<.0001			23	453	4.67555e-05	0.00227829	0.001	11	493	12	495	0.596588	0.578369	0.6241
		20	475	0.00637078	1.26088e-15	<.0001			24	454	3.24934e-06	0.00278202	0.0015			13	499	0.794402	0.0161224	0.0238
		21	483	0.692259	1.42797e-15	<.0001			25	576	0.639087	0.534066	0.5029			14	501	0.701039	0.0879635	0.0574
		22	486	0.0286224	8.28748e-17	<.0001			26	629	0.604949	0.969216	0.8337			15	675	0.858672	0.896974	0.6455
		23	489	0.00147705	4.18792e-06	<.0001			27	643	2.78826e-05	0.00301121	0.0035			16	687	0.97354	0.880213	0.9362
		24	498	0.844558	2.35974e-10	<.0001	6	113	7	119	0.896465	0.490103	0.4593			17	697	0.954883	0.494596	0.2005
		25	570	0.00265157	0.214842	0.1835			8	139	0.645635	0.0354462	0.0316	12	495	13	499	0.430916	0.00298537	0.0041
		26	579	0.268971	1.15842e-10	<.0001			9	153	0.0417819	0.302393	0.3953			14	501	0.883903	0.0184565	0.016
		27	646	0.0601718	1.00704e-17	<.0001			10	215	0.888	0.795381	0.6101			15	675	0.480204	0.688221	0.9203
		28	671	0.0328148	0.0577844	0.0357			11	234	0.515765	0.976348	0.6818			16	687	0.573929	0.476174	0.5029
6	314	7	339	0.532548	0.000106954	0.0005			12	254	0.0985792	0.329403	0.5353			17	697	0.558199	0.205119	0.1118
		8	344	0.0657745	1.89039e-24	<.0001			13	287	0.620353	0.703622	0.7188	13	499	14	501	0.520122	0.319322	0.332
		9	350	6.08448e-05	3.36708e-16	<.0001			14	288	0.401659	0.25142	0.2801			15	675	0.934157	0.0139992	0.0209
		10	358	0.49191	1.204e-06	<.0001			15	325	0.869729	0.426046	0.4122			16	687	0.820057	0.0229358	0.0209
		11	388	0.834963	0.0014489	0.0035			16	326	0.282903	0.19991	0.2187			17	697	0.838285	0.0693146	0.0238
		12	393	0.739066	2.54698e-08	<.0001			17	375	0.116341	0.445511	0.7795	14	501	15	675	0.574681	0.0746075	0.0643
		13	414	0.128223	0.0188066	0.0209			18	376	0.328026	0.880025	1			16	687	0.676697	0.120824	0.0643
		14	418	0.00059776	1.2338e-11	<.0001			19	404	0.665188	0.179381	0.238			17	697	0.659726	0.312748	0.1118
		15	431	0.000196042	0.000391663	0.0009			20	405	0.53246	0.166466	0.2187	15	675	16	687	0.884779	0.782969	0.5353
		16	438	1.30223e-06	9.86675e-12	<.0001			21	444	0.466129	0.13537	0.1362			17	697	0.903283	0.428564	0.1585
		17	452	0.405894	0.872048	0.9761			22	445	0.504739	0.113217	0.101	16	687	17	697	0.981325	0.594716	0.2801
		18	463	0.576064	0.00497819	0.0139			23	453	0.0042308	0.00545897	0.0056
		19	467	0.146098	7.62682e-10	<.0001			24	454	0.000406624	0.00707524	0.0065
		20	475	0.146098	9.51503e-16	<.0001			25	576	0.292532	0.0296869	0.0332
		21	483	0.193293	5.90451e-11	<.0001			26	629	0.314856	0.145993	0.2005
		22	486	0.00277461	5.75015e-12	<.0001			27	643	0.00271806	0.00841614	0.0083
		23	489	0.0167616	3.667e-08	<.0001	7	119	8	139	0.555716	0.0075776	0.0056
		24	498	0.470587	4.79893e-05	0.0002			9	153	0.0554152	0.837562	0.9203
		25	570	0.0275517	0.276532	0.3843			10	215	0.7865	0.679183	0.6818
		26	579	0.845656	2.76653e-06	<.0001			11	234	0.436198	0.555314	0.7795
		27	646	0.00682326	2.80033e-10	<.0001			12	254	0.126433	0.867002	0.9203
		28	671	0.204479	0.301993	0.3576			13	287	0.714573	0.722916	0.6455
7	339	8	344	0.213213	4.95251e-23	<.0001			14	288	0.477604	0.679696	0.8337
		9	350	8.22822e-06	7.79021e-12	<.0001			15	325	0.972965	0.915223	1
		10	358	0.193662	1.3187e-10	<.0001			16	326	0.343919	0.591085	0.7795
		11	388	0.40643	3.33107e-08	<.0001			17	375	0.148117	0.959906	0.6818
		12	393	0.340562	1.12026e-11	<.0001			18	376	0.395195	0.52712	0.4122
		13	414	0.360246	0.213918	0.0819			19	404	0.761893	0.511227	0.7949
		14	418	9.00015e-05	4.62179e-12	<.0001			20	405	0.620616	0.494129	0.6455
		15	431	0.00124358	0.0246348	0.0271			21	444	0.548598	0.428075	0.4715
		16	438	1.58773e-07	4.46089e-12	<.0001			22	445	0.59064	0.370579	0.3843
		17	452	0.834213	0.000565147	0.001			23	453	0.00597396	0.0293574	0.0316
		18	463	0.947807	2.24414e-07	<.0001			24	454	0.000597386	0.0375648	0.0819
		19	467	0.0412966	1.82877e-11	<.0001			25	576	0.238256	0.00742904	0.0105
		20	475	7.23504e-05	5.53073e-12	<.0001			26	629	0.257579	0.0454633	0.0316
		21	483	0.0582278	1.12123e-13	<.0001			27	643	0.00387249	0.0447118	0.091
		22	486	0.00046395	2.37654e-12	<.0001	8	139	9	153	0.0142426	0.00171165	0.0013
		23	489	0.0686296	9.69639e-06	0.0002			10	215	0.749396	0.0228047	0.0198
		24	498	0.182467	1.68003e-09	<.0001			11	234	0.848322	0.0503347	0.0455
		25	570	0.104442	0.0483566	0.0767			12	254	0.0375099	0.00211949	0.0016
		26	579	0.666786	4.47609e-10	<.0001			13	287	0.341787	0.012033	0.0139
		27	646	0.00123505	2.69624e-11	<.0001			14	288	0.197682	0.00174843	0.0023
		28	671	0.512106	0.00904201	0.0139			15	325	0.533387	0.00584245	0.003
8	344	9	350	1.24007e-07	5.79494e-17	<.0001			16	326	0.128952	0.00112172	0.0016
		10	358	0.0136402	3.04105e-20	<.0001			17	375	0.0453663	0.00344407	0.003
		11	388	0.0420697	5.62148e-21	<.0001			18	376	0.154242	0.00641636	0.016
		12	393	0.031789	3.40659e-21	<.0001			19	404	0.374069	0.0013621	0.0006
		13	414	0.735456	2.8207e-22	<.0001			20	405	0.281203	0.0011048	0.001
		14	418	1.55147e-06	3.11021e-17	<.0001			21	444	0.237848	0.000795074	0.0012
		15	431	0.0321954	9.55464e-14	<.0001			22	445	0.262836	0.000654299	0.0005
		16	438	2.10889e-09	7.74233e-17	<.0001			23	453	0.00118081	4.67734e-05	<.0001
		17	452	0.297828	1.14907e-23	<.0001			24	454	0.000100314	6.57036e-05	<.0001
		18	463	0.190859	1.62175e-24	<.0001			25	576	0.549296	0.770279	1
		19	467	0.00170262	8.29026e-19	<.0001			26	629	0.58192	0.628276	0.4715
		20	475	1.22873e-06	3.43457e-17	<.0001			27	643	0.000737595	6.7881e-05	<.0001
		21	483	0.00264745	3.57426e-19	<.0001	9	153	10	215	0.030438	0.491205	1
		22	486	9.15159e-06	1.57392e-17	<.0001			11	234	0.00881652	0.396575	0.9761
		23	489	0.545973	1.16606e-18	<.0001			12	254	0.680708	0.96519	0.8572
		24	498	0.0125195	5.00774e-20	<.0001			13	287	0.115951	0.502956	0.9362
		25	570	0.692675	1.96697e-21	<.0001			14	288	0.215172	0.763054	0.5755
		26	579	0.0974747	2.77675e-25	<.0001			15	325	0.0595445	0.940245	0.6101
		27	646	2.70412e-05	1.71573e-17	<.0001			16	326	0.314414	0.640442	0.3681
		28	671	0.548911	5.83115e-23	<.0001			17	375	0.619112	0.731048	0.6101
9	350	10	358	0.000498409	9.46739e-10	<.0001			18	376	0.270631	0.283858	0.303
		11	388	0.000116364	3.41729e-10	<.0001			19	404	0.102764	0.540398	0.5892
		12	393	0.000170793	1.23483e-07	<.0001			20	405	0.147543	0.515278	0.5353
		13	414	3.89322e-07	1.25013e-09	<.0001			21	444	0.178	0.42714	0.332
		14	418	0.454267	0.373664	0.332			22	445	0.15946	0.355352	0.2501
		15	431	5.90072e-11	1.37521e-07	<.0001			23	453	0.354076	0.00264426	0.0056
		16	438	0.240321	5.63992e-09	<.0001			24	454	0.085092	0.00278289	0.0048
		17	452	4.15054e-06	8.03118e-10	<.0001			25	576	0.00298818	0.00316766	0.0024
		18	463	1.01772e-05	8.71351e-09	<.0001			26	629	0.00341064	0.0209583	0.0404
		19	467	0.00456559	1.81412e-09	<.0001			27	643	0.277325	0.00541263	0.0128
		20	475	0.49715	0.174094	0.1499	10	215	11	234	0.610026	0.83735	1
		21	483	0.00297392	1.08057e-07	<.0001			12	254	0.0743818	0.520772	0.9203
		22	486	0.201803	0.349871	0.2187			13	287	0.525265	0.924301	0.9362
		23	489	1.56477e-08	1.18114e-10	<.0001			14	288	0.328528	0.401602	0.4902
		24	498	0.000551977	9.87968e-11	<.0001			15	325	0.760603	0.605296	0.6455
		25	570	3.21413e-08	5.77637e-08	<.0001			16	326	0.22595	0.334833	0.4715
		26	579	3.29132e-05	8.7131e-08	<.0001			17	375	0.0884692	0.663259	0.9203
		27	646	0.109871	1.33145e-10	<.0001			18	376	0.264536	0.884562	0.5222
		28	671	9.40026e-07	1.94419e-09	<.0001			19	404	0.56674	0.29401	0.4295
10	358	11	388	0.630954	0.0125971	0.0271			20	405	0.445059	0.278957	0.4715
		12	393	0.721913	0.0410817	0.0357			21	444	0.385527	0.234778	0.2585
		13	414	0.0305038	4.97038e-07	<.0001			22	445	0.420073	0.200085	0.238
		14	418	0.00416417	7.00452e-10	<.0001			23	453	0.0028889	0.0141286	0.0121
		15	431	2.27201e-05	6.85577e-06	<.0001			24	454	0.000266639	0.0180262	0.0183
		16	438	1.25308e-05	1.40325e-10	<.0001			25	576	0.360413	0.0197415	0.0048
		17	452	0.133419	8.27739e-06	0.0001			26	629	0.386044	0.101614	0.0854
		18	463	0.216261	0.0219855	0.0455			27	643	0.001839	0.0211977	0.0257
		19	467	0.434033	0.00368575	0.0076	11	234	12	254	0.0242009	0.419078	1
		20	475	0.00344706	9.81716e-10	<.0001			13	287	0.25529	0.759053	0.9601
		21	483	0.53182	6.08862e-05	0.0002			14	288	0.14102	0.326538	0.5353
		22	486	0.0165789	2.06007e-10	<.0001			15	325	0.416752	0.493727	0.8337
		23	489	0.00280919	9.41988e-10	<.0001			16	326	0.0892237	0.273864	0.4593
		24	498	0.972389	0.103943	0.2187			17	375	0.0295443	0.531611	1
		25	570	0.00494681	0.000112901	0.0002			18	376	0.108044	0.920604	0.6818
		26	579	0.379148	0.674945	0.5029			19	404	0.281784	0.242333	0.5892
		27	646	0.0364172	9.84375e-07	<.0001			20	405	0.206414	0.230344	0.4413
		28	671	0.0545607	2.82512e-06	0.0001			21	444	0.172163	0.195581	0.303
11	388	12	393	0.900576	0.000118762	0.0009			22	445	0.191827	0.168178	0.3421
		13	414	0.0857132	2.20219e-05	0.0001			23	453	0.000679303	0.0174489	0.0226
		14	418	0.00109435	2.31208e-10	<.0001			24	454	5.52219e-05	0.0217543	0.0512
		15	431	0.000103389	3.05123e-05	0.0002			25	576	0.682875	0.0402012	0.016
		16	438	2.59945e-06	8.40693e-11	<.0001			26	629	0.718754	0.169257	0.0819
		17	452	0.300327	0.00318964	0.0076			27	643	0.000420062	0.0247511	0.0854
		18	463	0.443912	0.918791	0.9203	12	254	13	287	0.239561	0.540208	0.7039
		19	467	0.21024	4.62201e-06	0.0001			14	288	0.402679	0.745414	0.4715
		20	475	0.000894388	3.03447e-10	<.0001			15	325	0.134651	0.967139	0.4413
		21	483	0.271891	1.41821e-07	<.0001			16	326	0.5487	0.629021	0.3681
		22	486	0.00487104	1.26315e-10	<.0001			17	375	0.931479	0.775922	0.6101
		23	489	0.0100004	3.50632e-09	<.0001			18	376	0.485983	0.322148	0.4122
		24	498	0.606682	0.264252	0.3843			19	404	0.216063	0.533018	0.332
		25	570	0.0168144	0.00282416	0.0048			20	405	0.293875	0.509328	0.2801
		26	579	0.687199	0.0106039	0.0574			21	444	0.343996	0.425321	0.2937
		27	646	0.0116106	2.01486e-08	<.0001			22	445	0.313725	0.356193	0.1738
		28	671	0.141762	0.000647537	0.003			23	453	0.18427	0.00440463	0.0128
12	393	13	414	0.0664341	8.67994e-09	<.0001			24	454	0.0353973	0.00562551	0.0105
		14	418	0.00156141	1.47109e-07	<.0001			25	576	0.00888348	0.00354414	0.0096
		15	431	7.00944e-05	2.05051e-06	<.0001			26	629	0.0100501	0.0217103	0.0735
		16	438	3.92361e-06	7.33638e-09	<.0001			27	643	0.137757	0.00855822	0.016
		17	452	0.247047	2.22442e-07	<.0001	13	287	14	288	0.729088	0.407319	0.4413
		18	463	0.374135	0.000377567	0.0017			15	325	0.739951	0.639777	0.7039
		19	467	0.257786	0.525277	0.6455			16	326	0.558562	0.330789	0.303
		20	475	0.00128003	2.06081e-07	<.0001			17	375	0.27466	0.706858	1
		21	483	0.328778	0.0361156	0.0404			18	376	0.62576	0.783012	0.6599
		22	486	0.00676519	1.21527e-07	<.0001			19	404	0.949867	0.290281	0.5755
		23	489	0.00726344	1.71008e-10	<.0001			20	405	0.896762	0.272375	0.4413
		24	498	0.696231	0.000947047	0.0041			21	444	0.814028	0.223659	0.332
		25	570	0.01237	5.95333e-06	<.0001			22	445	0.862724	0.187151	0.2801
		26	579	0.598172	0.151452	0.2501			23	453	0.0151204	0.00568443	0.0048
		27	646	0.0158075	0.00124532	0.0012			24	454	0.00171108	0.00847951	0.0076
		28	671	0.112228	1.09637e-07	<.0001			25	576	0.125639	0.0115164	0.0105
13	414	14	418	4.73778e-06	1.11883e-09	<.0001			26	629	0.137488	0.0704761	0.0819
		15	431	0.0144583	0.00588712	0.0056			27	643	0.0100771	0.00944208	0.0293
		16	438	6.79366e-09	4.53947e-10	<.0001	14	288	15	325	0.49865	0.765135	0.8181
		17	452	0.478672	0.0387108	0.0404			16	326	0.810589	0.897382	0.9362
		18	463	0.327515	6.61048e-05	0.0001			17	375	0.452053	0.569634	0.4715
		19	467	0.0043079	5.08687e-08	<.0001			18	376	0.887181	0.24077	0.1676
		20	475	3.76384e-06	1.28326e-09	<.0001			19	404	0.682522	0.767343	0.9362
		21	483	0.00655226	1.05341e-08	<.0001			20	405	0.82837	0.751405	0.9761
		22	486	2.71717e-05	8.53898e-10	<.0001			21	444	0.911379	0.663437	0.5755
		23	489	0.348415	2.63923e-06	0.0001			22	445	0.862139	0.579267	0.5755
		24	498	0.0281715	4.49161e-06	<.0001			23	453	0.0342083	0.0355665	0.0316
		25	570	0.464752	0.380207	0.3843			24	454	0.00442757	0.048498	0.091
		26	579	0.182017	2.21153e-07	<.0001			25	576	0.0631669	0.00216435	0.0012
		27	646	7.85405e-05	1.26753e-08	<.0001			26	629	0.0698757	0.0165564	0.0147
		28	671	0.792827	0.1989	0.2263			27	643	0.0234869	0.0588331	0.0767
14	418	15	431	8.11292e-10	1.48148e-07	<.0001	15	325	16	326	0.361151	0.673587	0.8808
		16	438	0.0588983	1.01342e-08	<.0001			17	375	0.157438	0.859404	0.5552
		17	452	4.67344e-05	6.54556e-10	<.0001			18	376	0.414021	0.451141	0.2801
		18	463	0.000110242	8.0818e-09	<.0001			19	404	0.787803	0.581911	0.7566
		19	467	0.029631	9.02735e-10	<.0001			20	405	0.644619	0.565257	0.7949
		20	475	0.944123	0.666375	0.5892			21	444	0.571247	0.494262	0.5029
		21	483	0.02044	9.13032e-08	<.0001			22	445	0.614112	0.430458	0.3843
		22	486	0.590022	0.901701	0.9761			23	453	0.00652753	0.0371745	0.0238
		23	489	2.03421e-07	1.05986e-10	<.0001			24	454	0.000659757	0.0475209	0.0424
		24	498	0.00456803	5.66074e-11	<.0001			25	576	0.225419	0.00590299	0.0044
		25	570	4.1292e-07	6.14739e-08	<.0001			26	629	0.243981	0.0372465	0.0316
		26	579	0.000335552	9.5841e-08	<.0001			27	643	0.00424154	0.0564519	0.0357
		27	646	0.383289	2.27905e-09	<.0001	16	326	17	375	0.607053	0.462795	0.3421
		28	671	1.11532e-05	1.7362e-09	<.0001			18	376	0.922039	0.180422	0.091
15	431	16	438	9.20236e-13	6.13857e-08	<.0001			19	404	0.517406	0.853581	0.9362
		17	452	0.00224101	0.000460249	0.0007			20	405	0.648421	0.839315	0.9761
		18	463	0.00103108	3.01377e-05	0.0002			21	444	0.725763	0.74626	0.5755
		19	467	1.75035e-06	1.92889e-06	<.0001			22	445	0.67964	0.654051	0.5755
		20	475	0.114395	1.53029e-10	<.0001			23	453	0.057834	0.037017	0.0404
		21	483	2.95953e-06	9.37444e-07	<.0001			24	454	0.00829623	0.0521144	0.0688
		22	486	5.27318e-09	1.44313e-07	<.0001			25	576	0.0375855	0.00179809	0.0007
		23	489	0.114395	0.260232	0.4413			26	629	0.0418687	0.0131497	0.0139
		24	498	2.03371e-05	1.65639e-05	0.0001			27	643	0.0406121	0.0650327	0.0767
		25	570	0.0756486	0.00174168	0.0076	17	375	18	376	0.540869	0.464713	0.6101
		26	579	0.000352753	4.45733e-06	0.0001			19	404	0.248655	0.398345	0.3953
		27	646	1.68259e-08	7.31397e-07	<.0001			20	405	0.334298	0.374307	0.303
		28	671	0.00745424	0.00121225	0.0021			21	444	0.388808	0.30432	0.2801
16	438	17	452	7.79125e-08	2.52364e-10	<.0001			22	445	0.355944	0.251289	0.1362
		18	463	1.98211e-07	1.66814e-09	<.0001			23	453	0.158422	0.00221892	0.0065
		19	467	0.000149386	1.05251e-10	<.0001			24	454	0.0291062	0.00286661	0.0105
		20	475	0.0681999	2.4622e-09	<.0001			25	576	0.0110437	0.00443481	0.0147
		21	483	9.15275e-05	2.14181e-09	<.0001			26	629	0.0124687	0.031562	0.0735
		22	486	0.0172897	3.2314e-07	0.0001			27	643	0.117323	0.00429966	0.0198
		23	489	2.56857e-10	6.46339e-11	<.0001	18	376	19	404	0.582168	0.165573	0.2005
		24	498	1.40122e-05	2.4475e-11	<.0001			20	405	0.720021	0.149536	0.1585
		25	570	5.33381e-10	1.68299e-08	<.0001			21	444	0.800202	0.115826	0.1236
		26	579	6.79512e-07	8.57364e-09	<.0001			22	445	0.752489	0.0940397	0.0688
		27	646	0.00744448	4.33185e-12	<.0001			23	453	0.0468676	0.00094777	0.0012
		28	671	1.67966e-08	6.20097e-10	<.0001			24	454	0.00644041	0.00149711	0.0017
17	452	18	463	0.78356	0.00785605	0.0209			25	576	0.0466498	0.0155119	0.0271
		19	467	0.0256682	8.64157e-08	<.0001			26	629	0.0518208	0.0912322	0.2005
		20	475	3.74488e-05	7.8394e-10	<.0001			27	643	0.0326042	0.00169672	0.0041
		21	483	0.0368953	9.79109e-09	<.0001	19	404	20	405	0.847278	0.99123	0.8181
		22	486	0.000247936	4.41795e-10	<.0001			21	444	0.765694	0.906063	0.8337
		23	489	0.104374	1.49327e-08	<.0001			22	445	0.813645	0.815047	0.7188
		24	498	0.125093	0.000203432	0.0004			23	453	0.012951	0.108883	0.0574
		25	570	0.154376	0.357626	0.5029			24	454	0.0014329	0.142288	0.101
		26	579	0.523052	0.00172866	0.0001			25	576	0.141144	0.00166236	0.0015
		27	646	0.000674705	1.554e-08	<.0001			26	629	0.154141	0.0121883	0.0096
		28	671	0.654473	0.417219	0.2501			27	643	0.00858797	0.166298	0.1118
18	463	19	467	0.0476694	4.97059e-05	0.0003	20	405	21	444	0.915941	0.912314	0.7566
		20	475	8.87167e-05	1.00393e-08	<.0001			22	445	0.965562	0.818434	0.6241
		21	483	0.0667946	1.40183e-06	0.0001			23	453	0.0206818	0.0964301	0.1362
		22	486	0.000562861	5.89575e-09	<.0001			24	454	0.00245623	0.127171	0.1236
		23	489	0.0598588	1.48204e-10	<.0001			25	576	0.0980039	0.00141291	0.0012
		24	498	0.204078	0.282247	0.3173			26	629	0.107692	0.0107852	0.0209
		25	570	0.0918866	0.00415833	0.0139			27	643	0.0139325	0.148503	0.091
		26	579	0.714873	0.01664	0.0271	21	444	22	445	0.950261	0.942855	0.9601
		27	646	0.00148742	9.36149e-07	<.0001			23	453	0.0265074	0.115295	0.2005
		28	671	0.471296	0.0016582	0.0041			24	454	0.00327995	0.151563	0.3843
19	467	20	475	0.0251928	1.43163e-09	<.0001			25	576	0.0794336	0.00107121	0.0015
		21	483	0.873896	0.0675283	0.0512			26	629	0.0875732	0.00843991	0.0076
		22	486	0.0939229	1.49013e-10	<.0001			27	643	0.01802	0.177405	0.2801
		23	489	0.000291798	4.53235e-10	<.0001	22	445	23	453	0.0229081	0.158018	0.1835
		24	498	0.454386	3.13121e-05	0.0002			24	454	0.00276615	0.20521	0.3576
		25	570	0.00054476	6.49235e-06	<.0001			25	576	0.0900114	0.000895695	0.0005
		26	579	0.101278	0.0344405	0.091			26	629	0.099043	0.00705596	0.0035
		27	646	0.175667	0.000628194	0.0024			27	643	0.0154891	0.236482	0.3681
		28	671	0.00857184	2.06766e-07	<.0001	23	453	24	454	0.411124	0.733462	0.5755
20	475	21	483	0.0172745	1.49137e-07	<.0001			25	576	0.000200483	0.000136175	<.0001
		22	486	0.542917	0.786409	0.7188			26	629	0.000232327	0.000776594	0.0002
		23	489	1.60415e-07	1.15595e-10	<.0001			27	643	0.870474	0.681168	0.4295
		24	498	0.00378523	7.85317e-11	<.0001	24	454	25	576	1.50209e-05	0.000178056	<.0001
		25	570	3.26056e-07	6.94422e-08	<.0001			26	629	1.75614e-05	0.000987968	0.0001
		26	579	0.000271837	1.25716e-07	<.0001			27	643	0.508791	0.912655	0.9761
		27	646	0.34684	4.29093e-09	<.0001	25	576	26	629	0.961262	0.474716	0.303
		28	671	8.8855e-06	2.02644e-09	<.0001			27	643	0.000121663	0.000186024	<.0001
21	483	22	486	0.0681485	3.38537e-08	<.0001	26	629	27	643	0.000141276	0.00107384	0.0001
		23	489	0.000468644	1.85524e-10	<.0001
		24	498	0.554595	5.98665e-07	<.0001
		25	570	0.000866014	1.53708e-06	<.0001
		26	579	0.136793	0.00129938	0.0021
		27	646	0.131989	0.129245	0.091
		28	671	0.0127888	1.71395e-08	<.0001
22	486	23	489	1.24786e-06	8.59075e-11	<.0001
		24	498	0.0180266	1.36079e-11	<.0001
		25	570	2.50244e-06	5.54339e-08	<.0001
		26	579	0.00161444	7.71046e-08	<.0001
		27	646	0.736592	9.79043e-09	<.0001
		28	671	6.23506e-05	1.2986e-09	<.0001
23	489	24	498	0.00255428	2.61858e-09	<.0001
		25	570	0.833952	1.39868e-06	0.0001
		26	579	0.0266115	1.27796e-10	<.0001
		27	646	3.80274e-06	3.73713e-10	<.0001
		28	671	0.232402	1.25728e-07	<.0001
24	498	25	570	0.00451147	0.000739899	0.001
		26	579	0.360981	0.0718453	0.1676
		27	646	0.0393449	1.69091e-08	<.0001
		28	671	0.0506554	4.99318e-05	0.0002
25	570	26	579	0.0427669	5.25064e-05	0.0001
		27	646	7.55323e-06	9.6683e-07	<.0001
		28	671	0.322318	0.810685	1
26	579	27	646	0.00407857	0.000107678	0.0001
		28	671	0.280252	3.85935e-06	0.0001
27	646	28	671	0.000176675	3.04157e-08	<.0001
Thirteen rDNA samples (sheet 1) were used for statistical evaluations
[truncated: 7 more columns]
